# Supplementary material for: AMPA-receptor specific biogenesis complexes control synaptic transmission and intellectual ability
Source: Nat Commun. 2017 Jul 4;8:15910. doi: 10.1038/ncomms15910 (PMC5500892; doi:10.1038/ncomms15910)
Supplement: Supplementary Data 1 [file ncomms15910-s2.xlsx]

## Sheet: Fig1A_Heatmap
Supplementary Data 1
AMPA receptor molecular abundance values (a.u, normalized to the respective target) in APs underlying the heatmap in Figure 1A
Column	1_GluAmix	2_GluAmix	3_FRS1L	4_FRS1L	5_TARP	6_TARP	7_TARP
GRIA1	83185.6	120300	1438.72	1888.03	28393.1	61683.9	31376.9
GRIA2	218313	193745	3203.12	4213.66	32205.1	109475	46931
GRIA3	66275.9	59488.3	531.792	799.507	13522.6	53067.8	14819
GRIA4	32225.9	26466.1	213.481	350.296	3816.17	15603.8	1939.46
CNIH2	94826.3	27199.4	330.929	389.06	30820.3	39776.4	8969.2
CNIH3	14122.1	3162.97	73.6212	83.5101	2989.81	6269.02	1261.48
CCG2	18793.3	6710.15	0	9.13991	7559.68	29032.5	1295.93
CCG3	25693.7	8282.68	0	9.18049	5333.25	42506.5	5198.56
CCG4	14124.4	3716.4	0	0	2963.1	14898.3	552.609
CCG5	248.156	126.436	0	0	49.7161	87.9224	28.4481
CCG7	7791.03	2670.48	0	0	1165.59	7085.95	323.334
CCG8	221287	56138.1	0	55.0952	182929	106389	192601
GSG1L	5213.36	2360.42	0	6.44558	440.895	4664.97	643.67
SHSA6	1607.98	909.772	4.25231	17.8147	334.338	518.943	322.178
SHSA9	8152.32	2753.35	1.07283	20.8599	2585.99	4575.09	2196.82
NOE1	6957.42	6173.32	4.37135	11.1584	735.518	3191.58	610.092
NOE2	1902.96	1199.55	0	0	580.616	2580	519.8
NOE3	2508.47	786.431	0	5.62567	547.671	2478.7	709.354
NRN1	1582.32	451.126	0	0	114.579	677.755	0
VWC2	3342.32	1293.11	0	0	1724.01	7449.15	737.933
VWC2L	1102.4	272.457	0	0	261.215	1096.05	79.7646
LRRT4	842.288	466.857	0	0	37.1679	457.617	357.571
FRS1L	103384	41145.7	100000	100000	294.315	673.431	1328.42
CPT1C	14462.2	11494.2	2864.55	4248.7	0	0	0
SAC1	528.638	134.307	160.422	150.073	1.08892	0	0
ABHD6	25986.8	9961.12	3367	1671.64	10.4452	0	28.3757
ABD12	1509.09	693.545	188.845	116.469	25.3892	40.0446	21.6825
PORCN	3675.91	958.286	173.833	120.298	2.21878	0	0
PRRT1	3325.66	1867.44	0	9.98102	1044.22	1320.75	572.845
PRRT2	1676.22	514.444	0	0	191.908	282.422	242.009
RAP2B	418.63	106.93	0	4.4605	61.3856	236.479	954.748

## Sheet: Fig1B_PeptideIntensities
Protein-specific peptide intensities of AMPA receptor interaction partners related to Figure 1b and S1
						Replicates 1-3			Replicates 1-3			Replicates 1-3			Replicates 1-3			Replicates 1-3			Replicates 1-3
Accession	Entry (Protein merge group)	Protein name / Modifications	m/z	Charge	Mass	rb-anti-FRRS1l	rb-anti-FRRS1l	rb-anti-FRRS1l	rb-anti-GluA-step2	rb-anti-GluA-step2	rb-anti-GluA-step2	rb-anti-GluA	rb-anti-GluA	rb-anti-GluA	rb-anti-FRRS1l-step2	rb-anti-FRRS1l-step2	rb-anti-FRRS1l-step2	mb-anti-FRRS1l	mb-anti-FRRS1l	mb-anti-FRRS1l	mb-anti-GluA-step2	mb-anti-GluA-step2	mb-anti-GluA-step2
P19490	GRIA1_RAT	Glutamate receptor 1
U	NPVNLAVLK		484.3	2	966.586	3.77246e+07	2.31912e+07	2.35656e+07	1.10087e+08	8.75357e+07	1.08922e+08	149285971	142290915	120767315	2.79554e+06	3.70806e+06	2.1028e+06	1.29778e+07	2.24436e+07	2.281e+07	156247600	1.30289e+08	121125886
U	FALSQLTEPPK		615.84	2	1229.67	8969999	7575142	8353428	5.31406e+07	5.25066e+07	5.114e+07	95646028	86381743	7.83884e+07	304799	361199	363113	6573428	5957428	5786285	75404486	76611400	87529972
U	LNALLGQLVK		534.842	2	1067.67	1.32217e+07	1.39622e+07	12988285	83870572	81353143	85605143	131948543	120360343	105333400	895285	691542	821799	10253142	11498285	10075142	1483342	60470600	66704285
U	LVVVDCESER	Carbamidomethyl	603.295	2	1204.58	13778856	10882285	11221428	85537143	83055714	84408286	124092543	121097428	105088570	652656	650342	764342	12634285	12754856	9766285	65673829	62766914	66327143
U	LSEQGVLDK		494.769	2	987.524	17421142	15470570	15672856	1.98238e+08	2.10173e+08	200524656	222642086	226686343	203211514	1709570	1644856	1872685	13756856	11414570	10124856	94553971	90725772	82498771
U	VMAEAFQSLR		576.297	2	1150.58	8236856	8427142	7736285	64344000	63309428	60710858	94049457	94204057	84860686	442570	622342		5360570	5963142	8994856	40169878	44093606	45697772
U	MLFQDLEK		512.263	2	1022.51	12305428	13686570	13415999	84387143	85045428	83387429	133254286	140927143	119990543	498199	527828	412428	7360285	5362570	5491142	908856	100208229	87841200
U	LSEQGVLDKLK		615.359	2	1228.7	3.7e+06	2887999	3.25486e+06	14355142	14578856	14802856	52179999	58857142	49122856		165950		2.59114e+06	2.64726e+06	2.46694e+06	20210570	30745713	35117142
U	ADVAVAPLTLTLVR		719.935	2	1437.86	5949999	5664856	5781713	5.45794e+06	5.57906e+06	7.8218e+06	4.73797e+07	3.45916e+07	3.06698e+07	162262	165905	250968	14888570	13595713	12337142	3.78718e+06	9702092	12358903
U	ADVAVAPLTLTLVR		480.292	3	1437.86	1912685	1660599	1.73911e+06	1672513	1878745	2219942	13537142	1.01469e+07	8599999		35922.1		4571142	4301999	3940570	1628113	4131705	4646570
U	GPVNLAVLK		455.79	2	909.565	8788856	9151713	9069142	7.77181e+07	7.74025e+07	7.17113e+07	132452886	126729971	111178057	375742	554170	393713	8351713	7278570	7434570	112901228	113772000	105653657
U	LSEQGVLDKLK		410.575	3	1228.7	2.74021e+07	2.21467e+07	2.13082e+07	107041714	109146286	106694000	352073257	367967572	300151715	1.13109e+06	982542	1085513	19383428	17069999	13938570	138410628	195256686	450184314
U	VVSQDFPK		460.248	2	918.481	9.20686e+06	7962856	8.56011e+06	5.239e+07	5.20014e+07	54742856	84582856	8.72847e+07	77362856	564706			3.708e+06	2.96486e+06		7.04981e+07	7.19992e+07	6.71815e+07
U	QTELAYGTLEAGSTK		784.894	2	1567.77	5230856	5310856	4.63829e+06	18056856	1.85114e+07	19640570	6.44686e+07	7.10257e+07	62670541		203713		3446285	2953428	2.64346e+06	13524856	17750285	24663713
U	LELVSDGK		430.74	2	859.465	17245941	17132370	16319713	84014285	81951428	87151428	5305428	151158428	145451427	638485			17093142	15172570	15155428	2604999	148602885	142889219
U	GFCLLPQQSLNEALR	Carbamidomethyl	582.638	3	1744.89		2972570	2.59117e+06	1807513	1736599	2700742	23673713	27503713	25422856				4.18914e+06	3.79371e+06	4147999	2052342	8628285	18737713
U	FCSQFSK	Carbamidomethyl	452.205	2	902.396	4.96943e+06	4.566e+06		29686000	24025727	3.13266e+07	4.88089e+07	4.71315e+07	4.00642e+07		211836		6.11743e+06	157396		68911571	0	26665
U	QTELAYGTLEAGSTK	Gln->pyro-Glu	776.38	2	1550.75	3397999	2975428	2645942	1.15963e+07	1.10214e+07	1.28231e+07	7.11021e+06	7942856	2.20882e+07		272673		4547428	3597142	3131713	11012300	17757428	3.51792e+07
U	VMAEAFQSLR	Oxidation	584.295	2	1166.58	1512970		1.27697e+06	8.94071e+06	8.10251e+06	7.83046e+06	1.08194e+07	1.08991e+07	9240285				1.22631e+06	1.11883e+06	1.11474e+06	4893069	5115791	5014678
U	FEGLTGNVQFNEK		741.865	2	1481.71	8189428	7957713	7.77486e+06	1.03645e+07	9904856	1.3233e+07	90250200	90214285	85119999	403970		486085	14390285	12636856	11268285	12299257	2.05229e+07	0
U	YGARDPDTK		511.749	2	1021.48	109730	142119	99565.1	492085	469542	567142	1290570	1316142	1110113				124248	110516	88073.1	1026085	1115028	1097028
U	AWNGMVGELVYGR		726.359	2	1450.7	252730	256396	222105	758942	667142	1118085	4047142	3789142	4118285					561342	490770	348856	914770	3186285
U	FSPYEWHSEEFEEGR		643.608	3	1927.8	875199	809113	641399	3.23457e+06	19017142	5.49514e+06	35882856	11862570	1.03186e+07					899799	1.08709e+06			2867713
U	YTSALTYDGVK		609.306	2	1216.6	2.94095e+07		2.49531e+07	172024000	175115143	180730285	292916571	580768285	244088570				23241713	21854285	0	240946577	231702286	228089714
U	GLSVLQR		386.737	2	771.46	1.37097e+07	1.30687e+07	2.81229e+06	74028285	74046571	72790485	100655714	93154286	77863646	5.5236e+06	5.67186e+06	5.47383e+06	1.63077e+07	1.36197e+07	1.21519e+07	4698856	113458571	110878109
U	GFCLLPQQSLNEALR	Carbamidomethyl	873.454	2	1744.89	3969713	3697999	4256856	1831970	1727142	3147999	36337142	39831428	38277142				6147713	5725428	4.04571e+06	1811970	8181999	19622570
U	QTELAYGTLEAGSTK		523.598	3	1567.77	2.2242e+06	3.40743e+06	2.18149e+06	9.40571e+06	8706285	8.19143e+06	29085713	29619999	25394856				1.5486e+06			7557713	9224856	12558856
U	TTEEGMLR	Oxidation	476.724	2	951.433	1459056	1502599	1482713	7694285	6383999	9122285	12341428	13750570	520142		77682.1	95819.1	941942	817828	734656	4700345	4952868	5628290
U	WQTFVYLYDADR		788.875	2	1575.74				52202.1	44002.1	58296.1	611599	558199	602113				662770	752313	471085	48468.1	102019	245233
U	NWQVTAVNLLTTTEEGYR		699.02	3	2094.04				171093	132665	1.32565e+06	1.03974e+06	950485	1154828				346456	4.86057e+06	4.83371e+06	2067443	2595672	6.73622e+06
U	TYLVTTLLEDPYVMLKK	Oxidation	681.708	3	2042.1	260585	272288	283996	165825	224539	295142	3386285	4994570	4895428				2.61931e+06	1.91137e+06	1.6098e+06	935085	2341028	6088570
U	GVYALFGFYER		661.332	2	1320.65				240371	175997	142945	833437	1.00658e+06	1.18838e+06				5453142	212425	206550	283817	803065	43525
U	GSALRNPVNLAVLK		484.628	3	1450.86	762313	791170	760142	1027656	1043170	1277456	6627713	7.65057e+06	5352285					788770	671542	17731428		13923999
U	VLDTAAEK		423.732	2	845.449	8.64427e+06	8969713	8.47017e+06	5.55475e+07	4.59306e+06	3.99714e+06	1.67769e+06	9.51864e+07	8.90309e+07	460113			7183713	5983999	5791713	42027486	48109258	49962740
U	MLFQDLEK	Oxidation	520.26	2	1038.51	1.35349e+06	2.50077e+06	1.15429e+06	1.13715e+07	18817428	17712856	1.42526e+07	1.31095e+07	2.32806e+07				2.67334e+06	1.38854e+06	657456	2.85261e+07	1.35261e+07	21116856
U	VMAEAFQSLRR		436.568	3	1306.68	1.0798e+07	1.19511e+07	6.21771e+06	18521142	18294570	19267713	74377142	158917142	68048570					4.984e+06		34902856	37894285	43114285
U	TYLVTTLLEDPYVMLKK		676.376	3	2026.11	1.3306e+06		950542	547370	822713	492570	1.362e+07	13944285	24377999				29559999	33139999	29711428	3871631	6059713	7.27268e+07
U	GFCLLPQQSLNEALR	Carbamidomethyl+Phospho	609.294	3	1824.86	140776	203016	109545	77428.1		85268.1	738713	675856	923542				768199		661456	72828.1	263510	568770
U	FEGLTGNVQFNEK		494.912	3	1481.71	719342	1.0038e+06	765056	1278856	909228	1246228	8989713	9155713	8714570					1.68883e+06	1.36826e+06	1761628	3469999	10366285
U	NANQFEGNDR		582.755	2	1163.5		0	0	2704428	3034856	3585999	3301999	3457428	3048285				255090			3600285	3651142	3654285
U	TTEEGMLR		468.726	2	935.438	14663999	15913142	14226285	8.18025e+07	1401742	0	961399	136199885	146299		721113	834999	0	5474285	5306285	78301320	84007417	8.0253e+07
U	VMAEAFQSLRR	Oxidation	441.899	3	1322.68	1.23311e+06	814370	1.20786e+06	3840570	3396285	3590285	10585713	9911999	9132570				924685			7699713	10046856	9955142
U	NWQVTAVNLLTTTEEGYR		1048.03	2	2094.04						44648.1	215565	202470	191116				2.14069e+06			377228	447142	1.14137e+06
U	QRLDLSR	Gln->pyro-Glu	435.743	2	869.472	795513			5107428	5307428	5416570	14845428	14831999	13444570				1.4868e+06	1.29554e+06	1.078e+06	43267286	41130228	40782600
U	AWNGMVGELVYGR		484.575	3	1450.7				162665	145719	173496	650285	711656	620742							93499	175068	592399
U	RGNAGDCLANPAVPWGQGLDLQR	Carbamidomethyl	822.408	3	2464.2				411913	249959	540770	1346428	1394170	1489599								375056	942513
U	GFCLLPQQSLNEALR	Carbamidomethyl+Phospho	913.437	2	1824.86	138528	121188	162679	37188.1	39273.1	59159.1	724713	748742	807228				670342	702342		52425.1	155905	465056
U	LVVVDCESER	Propionamide	610.303	2	1218.59	712942	257879		1297685	1.97449e+06	1.76169e+06	1848313	1.61263e+06	1.72382e+06							0	1.76497e+06	154685
U	AWNGMVGELVYGR	Oxidation	734.356	2	1466.7				949742	833342	0	1.47223e+06	1.38789e+06	856885							336085	487228	895999
U	TYLVTTLLEDPYVMLK		633.678	3	1898.01				138482	0	177470	1.10566e+06	0	2886856				1.9206e+07	8.47314e+06	1.00623e+07			11362285
U	TYLVTTLLEDPYVMLK		950.013	2	1898.01							866170	0	2027428				15446285	9.17229e+06	8.77771e+06	0	0	6182856
U	LNALLGQLVKLEK		480.305	3	1437.89					30205.1	53845.1	1195056	912599	945894							894685	1.96505e+06	3969142
U	GSALRNPVNLAVLK		726.438	2	1450.86				151619	191213	195156	890456	1.0776e+06	995399							1023199	1371685	1594485
U	MKGFCLLPQQSLNEALR	Carbamidomethyl	669.017	3	2004.03			133776			47599.1	1874370	1962742	1982770				389399			462370	1430056	3348570
U	HVGYSYR		441.217	2	880.419				53937142	55168570	52468570	95539999	0	86362856					8.63427e+06		0	80942856	64768570
U	LVVVDCESERLNALLGQLVK	Carbamidomethyl	752.419	3	2254.24								810999	552656					14624856	0	129705	1324170	8404856
U	NANQFEGNDRYEGYCVELAAELAK	Carbamidomethyl	921.089	3	2760.24							437342	512599	627056				6.58057e+06	5.35e+06	4.79543e+06	150943	438456	714599
U	TYLVTTLLEDPYVMLK	Oxidation	639.009	3	1914.01					227322	0	2538599	3175999	3996856				3.70029e+06			152365	1062570	2597085
U	ERLVVVDCESER	Carbamidomethyl	497.58	3	1489.72	276930					598599	2.14349e+06	2.0712e+06	1.82789e+06				312285			1452885	1289113	1513628
U	VMAEAFQSLRR		654.348	2	1306.68				2495999	2.61966e+06	2957428	1.17786e+07	12178570	12229142								5500139	6029999
U	MLFQDLEKK		384.542	3	1150.61				665885	689228	641856	1.75726e+06	1.56926e+06	1.08991e+06							0	1234313	1115970
U	SMQSLPCMSHSSGMPLGATGL	Carbamidomethyl	716.99	3	2147.95	2.51109e+06			2359770	1.70171e+06	2.84231e+06	3.08629e+07	32788570	30302856							102596	472570	1604942
U	SMQSLPCMSHSSGMPLGATGL	Carbamidomethyl+Oxidation	722.321	3	2163.94		676456		1627856	1856228	2596485	9636285	7922570	6969999							102768	301542	931428
U	TYLVTTLLEDPYVMLK	Oxidation	958.01	2	1914.01							644599	703170	1041799							36590.1		589828
U	FALSQLTEPPK		410.896	3	1229.67				1322056	1278856	1070970	2009999	1969056	1596799							2659970	2776228	3026570
U	MKGFCLLPQQSLNEALR	Carbamidomethyl+Oxidation	674.348	3	2020.02		468628					0	3102285	3233142							285545	1372770	3059713
U	LNALLGQLVKLEK		719.953	2	1437.89							192485	214433	222176							89248.1	280270	498199
U	FCSQFSK	Propionamide	459.213	2	916.411				284030			406428	423685	417399							918456		993028
U	LMQQWR		431.224	2	860.433				3329713	3480856	5977143		535628								372313	301570	347285
U	AWNGMVGELVYGR	Oxidation	489.906	3	1466.7				197799	205165	152496		338342	269805							105756	118779
U	TTEEGMLRVR		397.877	3	1190.61				647913	803113	1.26689e+06		1.11417e+06	1.12943e+06							667770	612628	614770
U	ERLVVVDCESER	Carbamidomethyl	745.867	2	1489.72								369742								120296	147962	153279
U	QRLDLSR		444.256	2	886.498			45653.1		289428		827856	936542	776285							1.01669e+06	1334828
U	TYLVTTLLEDPYVMLKK	Oxidation	511.533	4	2042.1							423685	488199						466056		131293	253236	634199
U	SMQSLPCMSHSSGMPLGATGL	Carbamidomethyl	1074.98	2	2147.95	628628		694456		241685	406770	5.81857e+06	6347428	5547428							16505.1	47310.1	212119
U	VMAEAFQSLRR	Oxidation	662.346	2	1322.68						632885		1.0794e+06									1.00769e+06
U	RPKYTSALTYDGVK		533.623	3	1597.85							324228	303085	240710								265222	333713
U	TYLVTTLLEDPYVMLKK		507.534	4	2026.11						34573.1										0	314228	3540570
U	LELVSDGKYGAR		436.57	3	1306.69				366770		327370	686828	550656	635199							1167313	1196485	1297885
U	VLDTAAEKNWQVTAVNLLTTTEEGYR		974.833	3	2921.48																	396170	8427713
U	TYLVTTLLEDPYVMLKK		1014.06	2	2026.11																	154433	2163170
U	SKLAVFEK		461.274	2	920.533							663313	461485	536313							1.70834e+06	1.47569e+06
U	TYLVTTLLEDPYVMLKK	Oxidation	1022.06	2	2042.1							131548	170356									51662.1	184610
U	GVYALFGFYER		441.224	3	1320.65																	18248.1	39585.1
U	NANQFEGNDRYEGYCVELAAELAK	Carbamidomethyl	691.068	4	2760.24															810199
U	LVVVDCESERLNALLGQLVK	Carbamidomethyl	564.566	4	2254.24																		815885
U	GVYALFGFYERR		493.258	3	1476.75																	86433.1	148736
U	YEGYCVELAAELAK	Carbamidomethyl	808.387	2	1614.76
U	YEGYCVELAAELAK	Carbamidomethyl	539.261	3	1614.76
U	NGLGYHYLLANLGFMDLDLNK	Oxidation	799.735	3	2396.18
U	MWTYMK	Oxidation+Oxidation	446.191	2	890.367						374885											110625	95282.1
U	GFCLLPQQSLNEALR	Propionamide	880.462	2	1758.91																	35316.1	88890.1
U	SMQSLPCMSHSSGMPLGATGL	Carbamidomethyl+Oxidation	1082.98	2	2163.94					255928	343656	1.3012e+06	695656	1.0484e+06									95673.1
U	LMQQWR	Oxidation	439.221	2	876.428				708028	494999											119468	125553
U	FEGLTGNVQFNEKGR		565.953	3	1694.84							385370		398970
U	QTELAYGTLEAGSTKEFFR		716.692	3	2147.05								274370
U	FSPYEWHSEEFEEGR		964.908	2	1927.8									487028
U	SMQSLPCMSHSSGMPLGATGL	Carbamidomethyl+Oxidation+Oxidation	727.653	3	2179.94				1858656	1.48403e+06	1609828	2261313	2194885	2.01129e+06								366913
U	VLDTAAEKNWQVTAVNLLTTTEEGYR		731.377	4	2921.48																	315656	5.39486e+06
U	VMAEAFQSLR		384.534	3	1150.58				919799	691170	638885	1.39389e+06	1.14891e+06	1.37189e+06							891256	975170	847570
U	WQTFVYLYDADR		526.253	3	1575.74
U	GNAGDCLANPAVPWGQGLDLQR	Carbamidomethyl	770.375	3	2308.1
U	RGNAGDCLANPAVPWGQGLDLQR	Propionamide	827.08	3	2478.22
U	MWTYMK	Oxidation	438.193	2	874.372				765256					215970									836770
U	MWTYMK		430.196	2	858.377					6.27657e+06												229622
U	GNAGDCLANPAVPWGQGLDLQR	Propionamide	775.046	3	2322.12
U	QTELAYGTLEAGSTKEFFR	Gln->pyro-Glu	711.016	3	2130.03
U	HVGYSYRLELVSDGK		574.965	3	1721.87
U	RGNAGDCLANPAVPWGQGLDLQR	Carbamidomethyl	617.058	4	2464.2
U	GNAGDCLANPAVPWGQGLDLQR	Carbamidomethyl	1155.06	2	2308.1
U	NGLGYHYLLANLGFMDLDLNKFK	Oxidation	668.844	4	2671.35																		485342
U	LAVFEKMWTYMK		516.265	3	1545.77	1.11634e+06		1.08845e+06							111605	212482	138859
U	LGYWNEDDK		570.254	2	1138.49				140450		219748
U	QTELAYGTLEAGSTKEFFR	Gln->pyro-Glu	1066.02	2	2130.03
U	GNAGDCLANPAVPWGQGLDLQR	Carbamidomethyl	578.033	4	2308.1
U	LVVVDCESER		574.784	2	1147.55				1.0448e+06	1.02231e+06	946428											74305.1
U	LVVVDCESERLNALLGQLVK	Carbamidomethyl	1128.12	2	2254.24
U	GPVNLAVLKLSEQGVLDK		627.367	3	1879.08
U	LVVVDCESERLNALLGQLVK	Propionamide	757.091	3	2268.25
U	NGLGYHYLLANLGFMDLDLNKFK		664.845	4	2655.35
U	NGLGYHYLLANLGFMDLDLNKFK		886.125	3	2655.35
U	SKWWYDK		506.748	2	1011.48
U	WWYDKGECGSK	Carbamidomethyl	708.306	2	1414.6				207793
U	NGLGYHYLLANLGFMDLDLNK		794.403	3	2380.19
U	NANQFEGNDRYEGYCVELAAELAK	Propionamide	925.761	3	2774.26
U	DQTTSDQSNEFGLFNSLWFSLGAFMQQGCDLSPR	Carbamidomethyl	971.689	4	3882.73
U	GSALRGPVNLAVLK		465.621	3	1393.84				194159				542370								583456	592485	567856
														0
P23819	GRIA2_MOUSE	Glutamate receptor 2
U	GLSTLQAVLDSAAEK		751.907	2	1501.8	1.77434e+07	1.60723e+07	1.44827e+07	39517714	3.89389e+07	46359714	259437914	245591315	229921829	791628	843113	822313	19614570	16911142	15325142	21582257	59060543	126008800
U	GLSTLQAVLDSAAEKK		815.954	2	1629.89	2701285	2188428	2729685	5.04237e+06	5429143	6.14771e+06	4.41891e+07	4.18996e+07	3.97686e+07	141008	146528	162279	4540856	3675142	2144828	3552229	9416314	2.12655e+07
U	GLSTLQAVLDSAAEKK		544.305	3	1629.89	28563713	2.45914e+07	25549142	55150857	5.39889e+07	66328857	420209972	377520886	372373171	1178799	1095199	1285742	32497142	35411428	26201999	45150286	101968857	196465028
U	QVQVEGLSGNLK	Gln->pyro-Glu	627.838	2	1253.66	14952285	14338570	14291428	1.81216e+08	177388600	1.80694e+08	265053142	249570571	217615000	1581113	1500742	1259628	15211428	13893428	11919999	261930943	255285600	235013400
U	ADLALAPLTLTLVR		733.951	2	1465.89	2.72893e+06	3.01702e+06	3010856	5613829	6.01629e+06	9472086	58533954	55061156	55314285	119770	185219	127742	3.99249e+07	33231428	25949142	1990057	6682548	17217168
U	ADLALAPLTLTLVR		489.636	3	1465.89	922056	1277228	1236628	2.56597e+06	3.0304e+06	4.23477e+06	23725346	22375480	24280308	88716.1	74136.1	55316.1	15284570	13933142	9994570	1219077	4074794	9230348
U	VGMVQFSTSEFR	Oxidation	702.335	2	1402.65	8.702e+06	7.94279e+06	9218285	72884857	64638000	66716286	124437458	126708171	124680972	1.38437e+06	946713	1.28174e+06	4511142	4283713	4012285	35606343	46553143	48218257
U	QVQVEGLSGNLK		636.351	2	1270.69	20727428	18300856	19685999	207153028	1.85527e+08	192716543	399665972	387582572	340845772	1711656	1614999	1956342	11941428	10558856	9284856	176206941	177682329	1.75893e+08
U	GVYALFGFYDK		640.321	2	1278.63	613799	1.42794e+06	1.61377e+06	7665086	7374372	7322428	7393457	7750314	9397285	507200	288485	487009	7201428	9.02206e+06	7.17246e+06	788865	2049372	3311303
U	GVYALFGFYDKK		469.915	3	1406.72	2097913	1621628	1899656	4.31803e+06	3.05606e+06	4500086	53179629	51237117	5.23573e+07	108605	120913	143216	2.69829e+07	22348570	17634285	5657886	12289228	24561572
U	VNDLVDQVLTLGK		707.401	2	1412.79	5560856	6228285	5453999	32077463	30277028	37979714	107406772	104237962	93286685	555456	508399	537713	6185142	5409142	4573428	14898429	27066771	39250885
U	DKVNDLVDQVLTLGK		552.977	3	1655.91	1.19909e+07	1.09072e+07	9.82681e+06	35068857	26949143	35534286	150691314	171460229	168831915	432570	0	476342	2.48145e+07	22052285	17916570	23682292	47405943	123368970
U	DKVNDLVDQVLTLGK		828.962	2	1655.91	3457999	3033428	2407485	7852572	7422286	9988572	51375025	57189429	59799000	109536	143919	142370	8845142	8158570	6249713	5378371	12072200	37621194
U	SLFQDLELK		546.8	2	1091.59	2.617e+06	2.50351e+06	2.24154e+06	24028628	23354686	23803628	50477400	49627200	43388771	262982	269648	315856	4.002e+06	3.79543e+06	3.31829e+06	20004686	22094486	31350743
U	GLSTLQAVLDSAAEK		501.607	3	1501.8	19569999	18866342	1.81916e+07	46758895	47179429	52434764	278068514	247046714	2666713	1119513	19236.1	906913	2.24216e+07	18098570	19428285	31815143	73122629	140515229
U	RVLLDCER	Carbamidomethyl	530.782	2	1059.55	5639142	5715713	5462285	63163657	63531428	69154285	1310913	98814285	82540486	624256	616599	595170	5355142	3768570	3937142	42670685	45385085	40335000
U	FAYLYDSDR		575.264	2	1148.51	4.92367e+07	4.88892e+07	4.78897e+07	529032286	541434037	501508000	631662858	624124857	578970286	4536856	5245428	4162856	38111428	33717142	31519999	179290331	173244857	167367429
U	MVSPLESAEDLSK		703.348	2	1404.68	5.09926e+07	47148570	54262284	435460429	4.55908e+08	5.77456e+08	821383686	752475457	609375572	5274828	3701999	4646656	27989427	18553713	16414570	205233086	436724252	255073457
U	LTLVGDGK		401.737	2	801.46	40414285	38939999	39211428	370857142	340800228	368639113	662679000	659019829	5655201	3687999	4086570	3846285	801170	32120770	30168971	319435799	327771428	329428570
U	EGYNVYGLESVK		679.335	2	1356.66	8478570	0	0	9.87757e+07	9.36975e+07	9.26553e+07	1.18505e+08	1.10675e+08	1.00213e+08	1.05257e+06	1185513	1023085	5764285	6205999	5418856	27262857	3.21728e+07	34808800
U	WQVTALNVGNLNNDK		843.434	2	1684.85	2176685	2035513	1722256	4255428	3665428	5341999	3.11085e+07	32685713	2.94166e+07	218570	119433	213696	1.26451e+06	1.72077e+06	1.45854e+06	561713	1.14811e+06	3.7469e+06
U	WQVTALNVGNLNNDKK		605.323	3	1812.95	3.49571e+06	2.992e+06	3.65171e+06	13926285	15152285	17359713	5.5261e+07		4.90236e+07	251225	227530	306313	2.34649e+06	2.23466e+06	1.45249e+06	2530542	4029428	2.1586e+07
U	EGYNVYGLESVKL		735.877	2	1469.74	8975999	8.19857e+06	9165142	15569429	12998189	21815443	2367400	494980	398889	303085			4.91787e+07	43474285	32317142	5410315	14309343	36702856
U	GYHYLLANLGFTDGDLLK		670.683	3	2009.03	253382	408856	474799	647942	1.07021e+06	1.68292e+06	8250114	8227809	1.18245e+07		29953.1		53809714	40625713	39379999	2248485	7877771	18405628
U	KWQVTALNVGNLNNDK		605.323	3	1812.95	3.49571e+06	2.992e+06	3.65171e+06	13926285		17359713	55139999	52891428	48719999	251225	227530	306313	2.34649e+06	2.23466e+06	1.45249e+06		4029428	21461714
U	YTSALTYDAVQVMTEAFR	Oxidation	694.666	3	2080.98	644856	434856		1.15143e+06	962457	2.28449e+06	14874531	2.69162e+07	1.50254e+07				2078028	1.6282e+06	1.38346e+06	487111	1.83804e+06	1.57094e+06
U	YTSALTYDAVQVMTEAFR		689.335	3	2064.98	838828	626170	1637542	6.25223e+06	591970	3.45829e+07	61753743	17212856	32383337				144114285	179519999	108999999	31747429	33732948	73482856
U	SLFQDLELKK		610.848	2	1219.68	12197142	11958856	11100542	56882000	55292286	61313428	181250886	191627314	145681086	933570	1013942	907656	9924856	9744570	8733999	75512057	85333686	108787800
U	VGMVQFSTSEFR		694.337	2	1386.66	5.59442e+07	5.04279e+07	4.87495e+07	195781429	183348571	212108571	813657234	786448743	673405429	2881142	2963142	2962570	50994285	44857142	3.73125e+07	80579171	111323600	259681172
U	TVVVTTLLESPYVMMK		604.328	3	1809.96	766913	1166485	995342	1.01986e+06	1554056	2876570	15161700	12065713	19106285				11069999	8358856	7578856	277905	1462685	2057742
U	TVVVTTLLESPYVMMK	Oxidation	609.66	3	1825.96	905770	895799	1025685	820999	898742	2089685	16026297	16481999	20447999			65485.1	2918570	1.51657e+06	1.48854e+06	92465.1	495685	678999
U	SLFQDLELKK		407.568	3	1219.68	5.98562e+07	1.10515e+08	5.26258e+07	426349429	209802857	224951428	1394566286	715695142	563031657	3300285	3831999	4.03682e+06	4.6338e+07	44331428	3.78257e+07	268942000	305392286	800889143
U	KNHEMLEGNER	Oxidation	458.214	3	1371.62	308370	296885	249245	3013428	3047142	3396285	4542856	4035428	3511428	23693.1		50022.1	150850			631256	568342	507399
U	WSTLEEKEYPGAHTATLK		687.681	3	2060.02	1425456	1.09909e+06	790399	41271428	45094285	47665713	18319142	21493999	18057142				751399	469285		19390285	20369428	22580856
U	GADQEYSAFR		572.257	2	1142.5	4.87065e+07	3.94437e+07	3.99951e+07	20896285	430561143	414422000	663070000	545128000	10533713	3701999	3723999	3614570	48111428	33171428	3.4012e+07	435440857	483388857	396435714
U	MVSPLESAEDLSK	Oxidation	711.345	2	1420.68	130633	10915999	0	142637342	1.45073e+08	0	161146657	156093285	142344342		1.05526e+06	110739	8078285	6146570	6001999	81762943	93342400	79950343
U	KLGYWSEVDK		408.88	3	1223.62	529256	335370		63665713	6.18543e+07	59414285	6842285	7604570	7092285				421428		289056	3988856	3240570	3367428
U	YTSALTYDAVQVMTEAFR		1033.5	2	2064.98	90556.1				320343	2440970	7.77729e+06	2329685	4147999				33765713	39508570	25145999	2724713	3979142	10909999
U	RGNAGDCLANPAVPWGQGVELER	Carbamidomethyl	822.736	3	2465.19	853056		876056	6708857	4604515	8.49649e+06	12003142	12422856	12947999				1.45511e+06		1.02977e+06	305570	1368628	5433999
U	TVVVTTLLESPYVMMK	Oxidation+Oxidation	614.991	3	1841.95	837942	787170	956570	932456	798113	1046799	7453142	8800285	8868570	94288.1	150662	115639			620542		408313
U	WQVTALNVGNLNNDK		562.625	3	1684.85	1.01623e+06	1.02486e+06	1.48546e+06	3219428	2625942	3.89829e+06	21331428	21575428	17315428				1.03463e+06	942885	741685	561542	1635599	5419142
U	NHEMLEGNER		614.772	2	1227.53	1640913	1782513	1432942	22450896	23284856	24667428	23519999	24855999	24246856		210122		666342	545485	376199	4531999	4686285	4232856
U	TVVVTTLLESPYVMMK	Oxidation	913.986	2	1825.96	383228	480456	397256	308085	359056	499770	4706856	4741142	8039427				1.19409e+06		718199	47348	172862	223330
U	QRLELSR	Gln->pyro-Glu	442.751	2	883.488	6836856	7200570	6597999	4.42467e+07	4.24972e+07	4.37489e+07	8.94597e+07	9.15315e+07	7.46838e+07		1.77063e+06		8119999	6.90543e+06	6.17171e+06	1.02277e+08	1.01585e+08	1.09497e+08
U	EGYNVYGLESVKL		490.921	3	1469.74	372570	493856	332513	602456	590142	1.08078e+06	9.94857e+06	7861428	7972285				2.82666e+06	0	1417828	629669	917913	2394799
U	VNDLVDQVLTLGK		471.936	3	1412.79	624028	899113	593970	4.68351e+06	4072285	5.2972e+06	1.41625e+07	1.28505e+07	11020856			75905.1	1.21351e+06	1.15703e+06	1.04526e+06	3.15036e+06	5820403	7057112
U	GNAGDCLANPAVPWGQGVELER	Carbamidomethyl	770.703	3	2309.09	466542	417799		1289370	1184856	1980885	2592228	3046856	2878856							107636	314399	1204770
U	YEGYCVDLAAELAK	Carbamidomethyl	534.589	3	1600.74	187910		271642	377885	484742	759685	5.05963e+06	4.14259e+06	4634285				3.00544e+06	1.84431e+06	1.88471e+06	274503	649206	985663
U	TVVVTTLLESPYVMMK		905.988	2	1809.96	1183713	0	1454085	825628	1470628	2742856	18987823	14803713	2.44029e+07				18736285	13516856	13436570	249999	1364828	2150228
U	VLLDCER	Carbamidomethyl	452.731	2	903.448	10978285	10239713	11285713	129048286	1.18127e+08	1.25651e+08	1.92876e+08	1.92461e+08	165482286	840942	1203599	1.14097e+06	11070285	9825999	9811428	108642571	99070857	59113
U	NHEMLEGNER		410.184	3	1227.53	7033428	8.55943e+06	6.27543e+06	0	0	99251428	95248570	97697142	97722856	733656	666799	779856			1.57474e+06	20954570	22803396	18974856
U	WSTLEEKEYPGAHTATLK		516.013	4	2060.02	7818856	4.98714e+06	6999999	200262856	2.13517e+08	2.29349e+08	1.05723e+08	1.18217e+08	1.01701e+08	759199	870628	627342	3.30143e+06	2.17577e+06	1.87126e+06	83179999	94285713	105222856
U	LGYWSEVDK		548.769	2	1095.52				36251428	38299999	34351085	3.36971e+06	3.20943e+06	3.342e+06							1662970	1752913	1696770
U	YKLTLVGDGK		547.316	2	1092.62	1.27706e+06	1.10343e+06	1.14817e+06	6999999	7161999	6474570	19472570	17785999	14890570				1.39711e+06	956799		14373428	13497828	14609999
U	EYPGAHTATLK		594.306	2	1186.6	1.23123e+06		0	17686856	19648570	22129713	18613142	17929713	16419428				1448313	823570	1079542	7.20915e+06	7.73513e+06	6.61953e+06
U	KLGYWSEVDK		612.817	2	1223.62			211696	26341713	26430856	25643999	4286570	3354285	2691999							2317513	1390113	1385199
U	FSPYEWHTEEFEDGR		643.608	3	1927.8	1.76794e+06		1.54057e+06	19771999		2.44657e+07		39059999	30551428			258705	1.54377e+06	1.65051e+06	1.29823e+06	1279942	1620256	9.37086e+06
U	LTPHLDNLEVANSFAVTNAFCSQFSR	Carbamidomethyl	980.143	3	2937.41					79628.1	86262.1	483189	363399	448656				21651143	16638542	14214600	412708	528009	635469
U	GYHYLLANLGFTDGDLLK		1005.52	2	2009.03					16128.1	30705.1	125210	209848	244690				2173428	2123428	1603885	53566.2	160083	376942
U	NHEMLEGNER	Oxidation	415.516	3	1243.53	680456	526485	547170	7227428	7469713	6390856	9329142	8.29114e+06	8047428				188373	0		582913	517285	487113
U	QRLELSR		451.264	2	900.514				2026256	1568942	1978485	5286285	4599142	4551713							2660885	2483685	2314742
U	ALKQVQVEGLSGNLK		528.642	3	1582.9	517570		454799	2751485	2887428	2616199	5096570	4997428	4659999							3765999	3671713	3591999
U	EGYNVYGLESVKL	Glu->pyro-Glu	726.872	2	1451.73	1.472e+06	1.25e+06	2.41711e+06		520113	571370	2.46337e+06	2.61506e+06	2.28663e+06	1.08386e+06		1.7178e+06		1.01806e+06		158519	172330	409399
U	EYPGAHTATLK	Glu->pyro-Glu	390.537	3	1168.59			553085	7.98457e+06	8.298e+06			8.976e+06	7.26686e+06				638199	461628	492570	3.174e+06	7.89257e+06	2.88314e+06
U	EYPGAHTATLK		396.54	3	1186.6	7.09143e+06	5.92229e+06	6.43029e+06	8.67771e+07	9.37343e+07	9.97171e+07	9.722e+07	1.9402e+08	8.27771e+07		1.01926e+06	930285	6.51657e+06	4.10057e+06	3.97514e+06	3.49857e+07	3.62685e+07	3.138e+07
U	KNHEMLEGNER		452.882	3	1355.63	2953713	3029428	3553142	42802856	37962856	0	58619999	58834285	52585713	321799	314570	271650				7207142	7279428	6620570
U	KWQVTALNVGNLNNDK		907.481	2	1812.95				530113	656399	494285	2151085	2.18591e+06	1822856							127773	175088	421628
U	WQVTALNVGNLNNDKK		907.481	2	1812.95				530113	656399	494285	2151085	2.18591e+06	1822856							127773	175088	421628
U	RVLLDCER	Propionamide	537.79	2	1073.57			203059	1748542	1730742	2224056	1935828	2818913	2056656				438770		315970	1965713	2430856	1896399
U	VLLDCERDK	Carbamidomethyl	383.197	3	1146.57		1.20257e+06		1.305e+07	16353999	1.39306e+07			0			164330	846885		867370	10025713	11411428	9963713
U	EYPGAHTATLK	Glu->pyro-Glu	585.301	2	1168.59				5506285	4900570	5079142	2999142	2621113	2812028				515999	488942		2837456	2851399	2794313
U	TVVVTTLLESPYVMMK	Oxidation+Oxidation	921.983	2	1841.95	206113	207130	285165			173153	1408370	1825685	1865199								73810.1	69922.1
U	VGMVQFSTSEFR		463.227	3	1386.66	1.14991e+06	863256		3141713	2.73426e+06	3723713	1.3266e+07	1.38129e+07	12621713				1.05343e+06		1.01326e+06	2168370	2.87457e+06	6196856
U	SKLAVFDK		454.266	2	906.517				846456	816913	1043656	1.74166e+06	1.68189e+06	1.48791e+06							1503399	1429799	1362428
U	YTSALTYDAVQVMTEAFR	Oxidation	1041.5	2	2080.98					50308.1	63570.1	2.00609e+06	1722856	1799970							35750.1	93210	187605
U	VNDLVDQVLTLGKHVK		445.26	4	1777.01				35850.1	50419.1	87253.1	1369913	1466028	1028370								203650	368685
U	LTLVGDGKYGAR		625.349	2	1248.68				281305		391485	899970	732342	548428							295742	316113	401399
U	ALKQVQVEGLSGNLK		792.459	2	1582.9					172533	187342	534742	455228	474056							265208	338170	244779
U	GVYALFGFYDKK		704.369	2	1406.72	319970		334513	1.2198e+06	378370	534999	9134570	9.63514e+06	9811999				5.78086e+06	5.39229e+06		828315	1810900	4.22617e+06
U	VLLDCER	Propionamide	459.739	2	917.464				3565999	4002285	4838285	4584285	5053999	4061999							5515999	5622570	4783713
U	LAVFDKMWTYMR	Oxidation	526.26	3	1575.76	195008			110893		143105	1925485	1920485	1784999									546942
U	LAVFDKMWTYMR	Oxidation+Oxidation	531.592	3	1591.75				201819	209613	179150	1.02123e+06	1.20323e+06	821370							192433	318456	586370
U	NHEMLEGNER	Oxidation	622.77	2	1243.53	169005			1055742	1162999	1185513	1603113	1488599	1374913							209739	206368	0
U	KNHEMLEGNER	Oxidation	686.817	2	1371.62				121016	195208	152756	172625	183639	150593							30359.1	40422.1
U	VGMVQFSTSEFR	Oxidation	468.559	3	1402.65	383228		392656	2.53166e+06			4.33543e+06	4.28543e+06	4.07086e+06							1906285	2560085	2.26697e+06
U	EGYNVYGLESVK		453.226	3	1356.66	422285	255573		2.86e+06	2.39426e+06	2965428	3.43314e+06	2.79546e+06	2.61577e+06							1116770	1355799	1.30717e+06
U	VLLDCERDK	Carbamidomethyl	574.292	2	1146.57				2.0738e+06	2331628	4878285	4041713	3.69486e+06	3519713								3.45857e+06	1.33031e+06
U	LTLVGDGKYGAR		417.235	3	1248.68		158139		2651913	2.30769e+06	2.61737e+06	5605713	4616856	5113713									3.28657e+06
U	NAQNLNPSSSQNSQNFATYK		738.345	3	2212.01													6841713	6073142	4641142	189771446	1.93852e+08	176551428
U	QVQVEGLSGNLKFDQNGK		654.341	3	1960							2234485	2.73626e+06	2.73514e+06							256782	704313	1984713
U	RGNAGDCLANPAVPWGQGVELER	Propionamide	827.408	3	2479.2				297028	152148	272273	753970	520285	420285
U	GALLSLLEYYQWDK		849.94	2	1697.87						227442		259913	497399					3.16886e+06	2.317e+06		62013.1	1257628
U	LQFGGANVSGFQLVDYDDSLVSK		820.408	3	2458.2							370357	269356								133789	216262	494986
U	NHEMLEGNERYEGYCVDLAAELAK	Carbamidomethyl	703.573	4	2810.26							818285									84445.1	475113	758999
U	TVVVTTLLESPYVMMKK	Oxidation	652.358	3	1954.05							1.05549e+06	801399	821085								218113	557799
U	MVSPLESAEDLSK	Oxidation	474.566	3	1420.68			223128	2287685	2005285	2011513	2999428	2617856	2.43274e+06							2154828	2.50414e+06	1581742
U	GADQEYSAFR		381.84	3	1142.5				1.14226e+06	1.45523e+06	1.10534e+06	1.68571e+06	1.36886e+06	1.3666e+06							1834799	2213285	1715342
U	QVQVEGLSGNLK		424.57	3	1270.69				9806856	8235142	8677142	17444570	31777142	14024570							1.28189e+07	12045713	10655428
U	LAVFDKMWTYMR		520.928	3	1559.76						22636.1			272819							67308.1	95445.1	226382
U	TVVVTTLLESPYVMMKK	Oxidation+Oxidation	657.69	3	1970.05		337113		91362.1		99830.1	1.43586e+06	1.1774e+06									247236	437942
U	SAEPSVFVRTTAEGVAR		592.979	3	1775.92						1.50586e+06	4895999	0	4.79571e+06								576628	1780799
U	EGYNVYGLESVKL	Glu->pyro-Glu	484.917	3	1451.73				23036.1	36456.1		498256		456942						234105	33002.1		119465
U	FSPYEWHTEEFEDGR		964.908	2	1927.8				0		630056		1.16677e+06	705942								36382.1
U	GYGLATPKGSSLGNAVNLAVLK		710.735	3	2129.18								478685	344599							53085.1	139033	264042
U	MVSPLESAEDLSKQTELAYGTLDSGSTK		740.113	4	2956.42							133782		133113							469628	525228	1.51431e+06
U	MVSPLESAEDLSKQTELAYGTLDSGSTK		986.481	3	2956.42									150648							543228	582256	1734513
U	DKVNDLVDQVLTLGK		414.985	4	1655.91				94839.1		81459.1	751399	759856	719170							38159.1		99976.1
U	GYHYLLANLGFTDGDLLK		503.264	4	2009.03							77719.1	83750.1	64968.1							18839.1	86273.1	185050
U	KNHEMLEGNER		678.82	2	1355.63	139976	182510		1863885	1318628	1880713	2303085	2257513	1960570							0	288170	220716
U	QVQVEGLSGNLKFDQNGK	Gln->pyro-Glu	648.666	3	1942.97																93956.1	204916	592799
U	WSTLEEK		446.724	2	891.434				77679999	73825713	83108570										0	9246285	9439999
U	QVQVEGLSGNLKFDQNGK	Gln->pyro-Glu	972.495	2	1942.97																	156510	663742
U	TVVVTTLLESPYVMMKK		647.026	3	1938.06							134373	96176.1									45745.1	102648
U	LTPHLDNLEVANSFAVTNAFCSQFSR	Carbamidomethyl	735.359	4	2937.41					23299.1				169585				4.72734e+06	3624570	3.27029e+06	146217	160610
U	NPQNLNPSSSQNSQNFATYK		747.017	3	2238.03	6454856	7.1586e+06	6755713	113993715	104459143	107754286	148617715	143350628	128042858	607685	563399	663399
U	LAVFDKMWTYMR		780.889	2	1559.76				40033.1	46208.1	55956.1	333170	412113	344370									33810.1
U	MVSPLESAEDLSKQTELAYGTLDSGSTK	Oxidation	991.813	3	2972.42																301513	456656	810656
U	MVSPLESAEDLSKQTELAYGTLDSGSTK	Oxidation	744.112	4	2972.42																259048	369285	607056
U	YEGYCVDLAAELAK	Carbamidomethyl	801.379	2	1600.74	640542	513599	534828	917313	909228	1788542	1.42377e+07	1.13731e+07	12343142				8.55994e+06	6.09457e+06	5.74314e+06	511328	1.3321e+06	2377770
U	MVSPLESAEDLSK		469.234	3	1404.68			324228	11096285	11112285	13541142	3886285	3443999	16016856							7325428	8695142	1337113
U	NHEMLEGNERYEGYCVDLAAELAK	Carbamidomethyl+Oxidation	707.572	4	2826.26
U	GADQEYSAFRVGMVQFSTSEFR		838.057	3	2511.15							224399									48710.1	83993.1
U	YEGYCVDLAAELAKHCGFK	Carbamidomethyl+Carbamidomethyl	558.512	4	2230.02																	72662.1
U	NHEMLEGNERYEGYCVDLAAELAK	Carbamidomethyl	937.762	3	2810.26
U	GALLSLLEYYQWDK		566.963	3	1697.87						20739.1
U	NHEMLEGNERYEGYCVDLAAELAK	Carbamidomethyl+Oxidation	943.094	3	2826.26
U	RGNAGDCLANPAVPWGQGVELER	Carbamidomethyl	617.304	4	2465.19																		358399
U	EGYNVYGLESVK	Glu->pyro-Glu	670.33	2	1338.65				1001456	848828	1087770	717885	670770								261216	394856
U	WSTLEEKEYPGAHTATLK		1031.02	2	2060.02																	841913
U	NAQNLNPSSSQNSQNFATYK		1107.01	2	2212.01														773570				1.07171e+07
U	GNAGDCLANPAVPWGQGVELER	Propionamide	775.374	3	2323.1
U	FAYLYDSDRGLSTLQAVLDSAAEK		878.441	3	2632.3																		2574913
U	VAKNAQNLNPSSSQNSQNFATYK		837.746	3	2510.21																392628	489313	459056
U	NAQNLNPSSSQNSQNFATYKEGYNVYGLESVK		888.672	4	3550.66
U	GNAGDCLANPAVPWGQGVELER	Carbamidomethyl	1155.55	2	2309.09
U	NAQNLNPSSSQNSQNFATYK	Phospho	765.001	3	2291.98																0	0	0
U	LTPHLDNLEVANSFAVTNAFCSQFSR	Propionamide	984.815	3	2951.42
U	LAVFDKMWTYMR	Oxidation	788.886	2	1575.76
U	GNAGDCLANPAVPWGQGVELER	Carbamidomethyl	578.279	4	2309.09
U	EYPGAHTATLKYTSALTYDAVQVMTEAFR		809.4	4	3233.57																		314713
U	YTSALTYDAVQVMTEAFR	Phospho	1073.48	2	2144.95																		101079
U	RGNAGDCLANPAVPWGQGVELER	Carbamidomethyl	1233.6	2	2465.19
U	NPQNLNPSSSQNSQNFATYK	Phospho	773.673	3	2318				223788	423742
U	GALLSLLEYYQWDKFAYLYDSDR		943.797	3	2828.37																		374256
U	LQFGGANVSGFQLVDYDDSLVSK		1230.11	2	2458.2
U	RGNAGDCLANPAVPWGQGVELER	Propionamide	620.808	4	2479.2
U	YEGYCVDLAAELAK	Propionamide	808.387	2	1614.76
U	GALLSLLEYYQWDKFAYLYDSDR		708.1	4	2828.37																		148368
U	NAQNLNPSSSQNSQNFATYK	Phospho+Phospho	791.656	3	2371.95
U	HVKGYHYLLANLGFTDGDLLK		594.319	4	2373.25
U	GNAGDCLANPAVPWGQGVELER	Propionamide	1162.56	2	2323.1
U	SVNTLTSFCGTLHVSFLTPSFPTDGTHPFVLQMRPDLK	Carbamidomethyl	1062.79	4	4247.12
U	NAQNLNPSSSQNSQNFATYK		554.011	4	2212.01																1500113	1094370	1239999
U	SVNTLTSFCGTLHVSFLTPSFPTDGTHPFVLQMRPDLK	Carbamidomethyl+Oxidation	1066.79	4	4263.11
U	EGYNVYGLESVKL	Phospho	775.861	2	1549.71
U	LAVFDKMWTYMR	Oxidation+Oxidation	796.884	2	1591.75
U	YTSALTYDAVQVMTEAFRNLR		817.078	3	2448.21													1.37771e+07
U	LTPHLDNLEVANSFAVTNAFCSQFSR	Propionamide	738.863	4	2951.42
U	NHEMLEGNERYEGYCVDLAAELAK	Oxidation+Propionamide	711.076	4	2840.27
U	GNAGDCLANPAVPWGQGVELER		751.695	3	2252.06
U	YTSALTYDAVQVMTEAFR	Phospho	715.99	3	2144.95
														0
Q9Z2W9	GRIA3_MOUSE	Glutamate receptor 3
U	LNTLLEQVVLLGK		720.445	2	1438.88	2568913	2.56919e+06	2287199	8653428	8458029	13283142	69855486	54007200	53055372	164130	229082	205219	1.39579e+07	1.18116e+07	9850570	8267943	23928200	35175103
U	ADLAVAPLTLTLVR		726.943	2	1451.87	2620570	2666999	2679913	5.69247e+06	5.86003e+06	8.98703e+06	238883	88473.1	45406623	171913	228939	266970	1.42426e+07	1.2072e+07	1.03586e+07	2394931	6099234	13494668
U	LSEQGLLDKLK		415.247	3	1242.72	8784856	7600856	7.86471e+06	27190000	27220000	30518286	223423228	225793542	182664515	606685	338885	485856	7291713	7151142	5432570	48921458	110671600	150859999
U	ADLAVAPLTLTLVR		484.964	3	1451.87	1086742	813513	810085	2.20797e+06	2.23511e+06	3.39191e+06	17081066	1.57242e+07	1.47038e+07	93916.1	73896.1	65796.1	4407713	3769713	3665428	1187789	2921951	5689843
U	LSLVGDGK		394.729	2	787.444	14634570	13799713	13930570	152439713	1.36524e+08	156222856	2.48128e+08	2.5103e+08	227779999	2.07229e+06		1874342	10156570	10228856	9531142	136197028	131462114	135626343
U	YLLDCEVER	Carbamidomethyl	598.784	2	1195.55	18008285	18200856	16269142	225940000	232493143	212814000	361143429	377624572	5.29743e+06	2031856	2140913	1941570	14465999	13177142	10676285	216992885	225409858	204346571
U	GSALGNAVNLAVLK		663.891	2	1325.77	4163142	4097999	4427999	3.03623e+07	30831286	32989163	86846429	75984972	66696600	619028	560799	622228	3.67371e+06	3.23171e+06	2.69797e+06	31670780	44637714	54014429
U	FVYLYDTER		603.295	2	1204.58	19678570	17020285	20095142	251911228	230074742	552370	387285714	371669143	328195657	2594599	2755885	2820970	17091142	14617428	14403999	183697514	188528371	170272857
U	NTVQEHSAFR		594.791	2	1187.57	1199113	1119770	1531485	16532856	16531713	1.74802e+07	27554856	26721857	2.28667e+07	322313	266756	329056	1472885	946799	771885	12158752	12954197	11902640
U	LDEREFPEAK		411.875	3	1232.6	20111428	18019713	17344285	1.82639e+08	1.81385e+08	178207429	4.21139e+08	374285713	3.26664e+08	1.46749e+06		1494170	1.6508e+07	1.37343e+07	1.29496e+07	283184286	257935034	255410857
U	LNTLLEQVVLLGK		480.633	3	1438.88	1.21602e+06	1008485	1010342	4072743	3902514	5581543	29584669	21688523	22863157	69576.1	104656	105176	5126570	5529428	3876285	5094600	13594515	18899608
U	NTQNFKPAPATNTQNYATYR		767.373	3	2299.1	8419142	6994285	7673999	140220285	145912286	125019142	175942600	190400657	163468971	1.07717e+06	922370	1.02706e+06	7221428	5895713	5202570	189568570	2.20337e+08	2.00172e+08
U	LSEQGLLDK		501.777	2	1001.54	9211999	9103428	8202570	187809828	193535086	3679142	192481286	175583257	153623571	1793456	1547256	1038742	6793999	6091428	5889428	67626771	70401171	62218743
U	KNHEQLEGNER		451.888	3	1352.64	488285	364456	333999	5793142	6072856	6991713	9380856	7315713	9190570			46890.1	263908	262205	238028	3363428	3195428	3093428
U	LDEREFPEAK		617.309	2	1232.6	3418856	2875713	3020570	23973999	24511999	2.5058e+07	57508570	6.16424e+07	54454285				3.06714e+06	2574599	2645456	37874028	38617457	35408428
U	EGYNVYGTESVKL		729.859	2	1457.7	5272570	5197428	5274856	11300572	1.03611e+07	13314857	143521286	1.33771e+08	1.29797e+08		189065		1.53526e+07	14567428	11541713	3803686	7613948	26037713
U	MVQVQGMTGNLQFDTYGR		682.324	3	2043.95	329713	265259	302370	571485	765456	1.20572e+06	10275086	8.8421e+06	1.0749e+07				4602856	3551713	2991713	385256	1185228	2580713
U	EGYNVYGTESVK		673.317	2	1344.62	2135342	1797999		27018285	30451428	28751428	30777142	29797142	27688570				1.374e+06	1.13734e+06		11819428	15257999	15022856
U	SAEPSVFTK		483.251	2	964.486	2558313	2.69254e+06	2346085	4.57971e+07	4.09878e+07	4.80296e+07	71285886	72568570	64034200		394428		3647713	3106570	2834199	654685	54647600	50405000
U	TLVVTTLLESPYVMYK		619.674	3	1856	174319		113490	436170	454285		3491428	2965142	5599713				4.11971e+06	3.61943e+06	2.63449e+06	161299	714399	1324456
U	TLVVTTLLESPYVMYK	Oxidation	625.006	3	1872		135285	173899	195788	184668	231079	1688199	1829170	2536456				964513	1.01254e+06	1.42769e+06	70188	277982	286713
U	NHEQLEGNER		613.281	2	1224.55	326570	321342	310313	6140570	6188856	6624570	8294856	7349428	0				195439	211302		1679256	1499256	1578713
U	TLVVTTLLESPYVMYK		929.008	2	1856	105505	138888	206233	0	319656	367628	2990285	2609913	4331999				5310285	4693428	4.272e+06	81516.1	370485	664256
U	QRVDVSR	Gln->pyro-Glu	421.728	2	841.441	2067856	41688.1	0	1.32714e+06	798572	2.23317e+06	42474029	3428123	3.1696e+06		136376	236013	2.4696e+06	1.9598e+06	1.70909e+06	630570	58992171	37556
U	LWNGMVGELVYGR		747.382	2	1492.75	223173	165719	166693	935085	692542	1389313	5607999	6310856	6171428				1.02303e+06		839170	486713	1239399	4149999
U	AGYWNEYER		594.259	2	1186.5				19384285	18781713	19949142	2160456	1948428	1981913							1485056	1422142	1492970
U	RGSAGDCLANPAVPWSQGLDLER	Carbamidomethyl	823.736	3	2468.19	477742	336056	339056	1227942	644742	1697590	4929713	6355428	5513142							237270	1110170	2199970
U	NHEQLEGNER		409.19	3	1224.55		0	2.01777e+06	32765713	30185713	0	40919999	38397142	37742856	249945	260182		1084599	721742	860170	6.17257e+06	6187713	6674570
U	NTVQEHSAFR		396.863	3	1187.57	114848	10101428	109899	118445713	1.20146e+08	118842856	2.017e+06	1.91449e+08	169045713	1.51434e+06	1368713	1.57031e+06	0	7046856	7458856	98357142	1.00647e+08	90588570
U	FSPYEWHLEDNNEEPR		687.969	3	2060.89				7149142	8372570	9132285	4189428	4.03571e+06	3.82086e+06							480942	637828	2.807e+06
U	YTSALTHDALLVLAEAFR		664.358	3	1990.05	195696			690628	673656	1869456	1.20219e+07	4035428	16701999				66151428	59331428	7.74692e+07	821111	2891142	45669258
U	LWNGMVGELVYGR		498.59	3	1492.75				219490	209462	305742	1159342	1223885	1.01671e+06							145553	406228	1057342
U	YEGYCVDLAYELAK	Carbamidomethyl	847.392	2	1692.77				195379	262028	439570	4.17485e+06	3820856	3979428							91808.1	347628	539742
U	MVQVQGMTGNLQFDTYGR		1022.98	2	2043.95						95805.1	1.30097e+06	1.42991e+06	1472199						582028	27699.1	130302	225905
U	GSAGDCLANPAVPWSQGLDLER	Carbamidomethyl	771.702	3	2312.09				556770	460085	914828	1567970	2042256	2057199							91962.1	361742	862456
U	KAGYWNEYER		658.307	2	1314.6				5467419	5842670	6005713	631456	662028	584456							443342	452056	435342
U	MVQVQGMTGNLQFDTYGR	Oxidation	687.656	3	2059.95		278310	208199	334170		329799	3879428	3813713	5016570				846370	723428		146813	241088	796056
U	YEGYCVDLAYELAK	Carbamidomethyl	565.264	3	1692.77							2161313	1998370	2115028					1.10451e+06	805828		241693	378656
U	RYLLDCEVER	Carbamidomethyl	451.559	3	1351.66	751256		1.00309e+06	1.17926e+07	1.15071e+07	1.31426e+07	2.52663e+07	2.20411e+07	1.89197e+07	117128						12715999	12475316	14196570
U	LWNGMVGELVYGR	Oxidation	755.38	2	1508.74		269679		1126370	1320570	1603056	5341828	2.80317e+06	4374542							386999	851513	1858599
U	YKLSLVGDGK		540.308	2	1078.6				686856	751285	844770	2.40443e+06	2.62351e+06	2.05157e+06							2.45149e+06	534942	2.33429e+06
U	YTSALTHDALLVLAEAFR		996.033	2	1990.05								119628	535570				4.32943e+06	3.71886e+06	5.392e+06	16419.1	76028.1	1272885
U	WWYDKGECGAK	Carbamidomethyl	467.208	3	1398.6	357856	268419	310742	22130570	21762856	21055713	5.306e+06	4831713	4245142								315142
U	YGARDPETK		518.757	2	1035.5	137899		173796	1099142	1176542	1459313	3222570	2762856	2856199							1046999	806799	724170
U	YLLDCEVER	Propionamide	605.792	2	1209.57			363656	0	3861713	3567999	5110285	4943428	4470856				818256	743256	530913	6001142	5591713	5306285
U	LLEEMDR	Oxidation	461.221	2	920.427				0	4779999	5012285	7.81629e+06	7.64543e+06	6392285				381570			2417370	2151856	2456256
U	TLVVTTLLESPYVMYKK		662.372	3	1984.1							1634170	1140542	1987399					1.27723e+06	1.232e+06	179539	717999	1202313
U	GSALGNAVNLAVLK		442.929	3	1325.77			613370	4067142	3947713	4338285	10489713	35199999	8725999			79265.1	654570	586628	585599	5782570	8163999	9170285
U	TLVVTTLLESPYVMYK	Oxidation	937.005	2	1872					36425.1	62070.1	385942	433285	659285								53068.1	74176.1
U	MWSYMK		423.188	2	844.361	240785	236510	216162	1.63643e+07	1.70591e+07	1.68766e+07	4.17457e+06	4.99429e+06	3.75714e+06							323599	289542	259910
U	LSEQGLLDKLK		622.366	2	1242.72				3264856	3622570	3746570	33859999	33634285	26725999							6518570	16836570	22417428
U	LLEEMDRR		531.274	2	1060.53					32308570	30219999	46948570	4.49e+07	3.922e+07							12899428	15093713	12816570
U	KNHEQLEGNER		677.329	2	1352.64				267265	294770	302685	378028	270153	404256							186505	185256	161082
U	RYLLDCEVER	Carbamidomethyl	676.835	2	1351.66				2345399	2170199	2196713	3729999	4495428	4138856							2565628	2453628	2598999
U	LLEEMDRR	Oxidation	539.271	2	1076.53			104790	1325113	1332285	212365	1741456	1770828	1719456							514628	424342	398256
U	YTSALTHDALLVLAEAFR		498.52	4	1990.05									1119113					4.02086e+06	4.45857e+06	53493.1	279853	3587999
U	NTQNFKPAPATNTQNYATYR		575.782	4	2299.1				5294570	0	5958856	4982285	0	0							3315713	8454570	8144285
U	LWNGMVGELVYGR	Oxidation	503.922	3	1508.74				600102	295685	227505	417799	379428	507828								221353	406199
U	MVQVQGMTGNLQFDTYGRR	Oxidation	739.689	3	2216.05							2133742	2825485	2907142							43768.1	168013	321113
U	LLEEMDR		453.223	2	904.432	3.09514e+06	3.08029e+06	2.91514e+06	3.89457e+07	3.714e+07	42379999	6.72114e+07	65948570	5.68629e+07	53202.1	440942		8.672e+06	8.23143e+06			23273428	2.23817e+07
U	SVGNLKDLQEFR		469.253	3	1404.74													5.484e+06	4.05657e+06	3.55514e+06	58245657	54050200	67406857
U	TLVVTTLLESPYVMYKK	Oxidation	667.704	3	2000.09							1227028	1281228	1248313							91253	396885	389542
U	GALLSLLGYYK		599.347	2	1196.68													8350856	8636570	6115999	3566115	7196694	30940097
U	KAGYWNEYER		439.207	3	1314.6	119039			25565713	25393999	26068856	3.032e+06	2.5574e+06	2.393e+06							2.63626e+06
U	DLQEFRR		482.254	2	962.493													2.28931e+06	1.71023e+06		2.58197e+07	28925713	23695713
U	MVQVQGMTGNLQFDTYGR	Oxidation+Oxidation	692.987	3	2075.94				220070	197099		2.64126e+06	2.26574e+06	2121713
U	LNTLLEQVVLLGKHSR		455.774	4	1819.07								818170	552742							86508	217650	539685
U	MVQVQGMTGNLQFDTYGR	Oxidation	1030.98	2	2059.95							741656	899170	942028									74756.1
U	YEGYCVDLAYELAKHVR	Carbamidomethyl	522.257	4	2085							252850		312599							63422.1	91793.1	231536
U	GALLSLLSYYK		614.353	2	1226.69	1179799	1158113	1235799	3803713	4.46843e+06	6783314	32323583	35021592	39354566	144356	127279	108816
U	DVQEFRR		475.246	2	948.478	1.82146e+06	1.02854e+06	1.73611e+06	20780084	18863713	20703999	592313	3.80829e+07	33542856							284656	222173
U	GYHYMLANLGFTDLVLER		704.691	3	2111.05													33049771	2.34794e+07	17381713	447770	1215274	13402397
U	GYHYMLANLGFTDLVLER	Oxidation	710.023	3	2127.05													2310913		2.03886e+06	435377	674626	2.73992e+06
U	TLVVTTLLESPYVMYKK		497.031	4	1984.1							189139		121582							46145.1	102222
U	MWSYMK	Oxidation	431.185	2	860.356				3.12714e+06	2.966e+06	3.02543e+06		371628								176085	127908
U	EGYNVYGTESVKL		486.909	3	1457.7							5.38486e+06	3744856	4.13829e+06				415856					1.32946e+06
U	NHEQLEGNERYEGYCVDLAYELAK	Carbamidomethyl	725.834	4	2899.31							864828	994170	1.19694e+06				4367428	3568570	5181999	301391	721285	1.09011e+06
U	SAEPSVFTKTTADGVAR		579.632	3	1735.87						1.0104e+06	485113		559542							495628	627628	341028
U	QRVDVSR		430.241	2	858.467					718285			1.47949e+06								370770	459428	432313
U	EFPEAKNAPLK	Glu->pyro-Glu	613.332	2	1224.65				221810	187953											475456	583399	466056
U	MVQVQGMTGNLQFDTYGRR	Oxidation+Oxidation	745.021	3	2232.04							1.13689e+06	1.086e+06	845313
U	EGYNVYGTESVKL	Glu->pyro-Glu	720.854	2	1439.69							553913	543313	524942									123819
U	LNTLLEQVVLLGKHSR	Phospho	634.019	3	1899.03		220182	210756				246919	338999	522942							29753.1	47365	147945
U	NTQNFKPAPATNTQNYATYR		1150.56	2	2299.1					1.15817e+06	1.06966e+06	1.63363e+06	1.59477e+06								1.4722e+06	1.79057e+06	1.41406e+06
U	SVGNLKDLQEFR		703.375	2	1404.74																5235428	4900856	6159142
U	DLQEFR		404.203	2	806.392		3.19086e+06				9.60857e+06		1.04531e+07	9.07571e+06					1.39137e+06		34935713
U	MVQVQGMTGNLQFDTYGRR		734.358	3	2200.05							4579999		5095142
U	GALLSLLGYYKWEK		547.64	3	1639.9																44485.1	210562	860742
U	GALLSLLGYYKWEK		820.956	2	1639.9																	21365.1	97448.1
U	WWYDKGECGAK	Carbamidomethyl	700.309	2	1398.6				1944370	1550028	2036742		351799	524256
U	RGSAGDCLANPAVPWSQGLDLER	Propionamide	828.408	3	2482.2																39285.1	105665	141610
U	YLLDCEVER	Carbamidomethyl	399.525	3	1195.55				362856	357970			603399	542085							706513	781199	502942
U	TLVVTTLLESPYVMYKK		993.055	2	1984.1							117965											33170.1
U	RYLLDCEVER	Propionamide	456.231	3	1365.67					218102	308428		388770	364799							336313		378056
U	SVGNLKDVQEFR		464.581	3	1390.72	6389428	5072570		68157142	72408570	71197142	125399543	2.18385e+08	105205713
U	TLVVTTLLESPYVMYKK	Oxidation	1001.05	2	2000.09
U	RLLEEMDR		531.274	2	1060.53				29111428	32308570	30219999		4.49e+07	3.922e+07							12899428	15093713	12816570
U	NHEQLEGNERYEGYCVDLAYELAK	Carbamidomethyl	967.443	3	2899.31
U	RLLEEMDR	Oxidation	539.271	2	1076.53				437313				462685								167570	137213
U	GALLSLLGYYK		399.901	3	1196.68																58228	108622	455828
U	SVGNLKDVQEFR		696.367	2	1390.72		643628		6970285	7773999	6509142	12187999	12213428	10873428
U	TLVVTTLLESPYVMYKK	Oxidation	501.03	4	2000.09									184019									62768.1
U	MVQVQGMTGNLQFDTYGRR		551.02	4	2200.05								548228
U	GYHYMLANLGFTDLVLER		528.77	4	2111.05
U	WWYDKGECGAK	Propionamide	707.316	2	1412.62	698942	716656	503370							416256		270828			399228
U	DVQEFR		397.196	2	792.377			1.22417e+06	22685428	23343428	2.78426e+07	24339713				347970
U	EGYNVYGTESVKL	Glu->pyro-Glu	480.905	3	1439.69				549856	1.02306e+06	779713	680913	538085	552713							919199	859656	730856
U	TTADGVAR		395.706	2	789.398						67359.1	51122.1	26230.1									39410.1	57945.1
U	GYHYMLANLGFTDLLLER	Oxidation	714.694	3	2141.06					151459	135642	1.44909e+06	1345913	2678285
U	GFSLLQALMEAAVQNNWQVTAR		816.422	3	2446.24																73308	45999.1	516392
U	GYHYMLANLGFTDLVLER	Oxidation	532.769	4	2127.05																	24636.1
U	MVQVQGMTGNLQFDTYGR	Oxidation+Oxidation	1038.98	2	2075.94
U	GYHYMLANLGFTDLVLER		1056.53	2	2111.05
U	NHEQLEGNERYEGYCVDLAYELAK	Propionamide	729.338	4	2913.32
U	GYHYMLANLGFTDLVLER	Oxidation	1064.53	2	2127.05																		61159.1
U	GYHYMLANLGFTDLLLER		709.363	3	2125.07				308828	443342	629028	1632742	0	2412828
U	RGSAGDCLANPAVPWSQGLDLER	Carbamidomethyl	618.054	4	2468.19
U	GALLSLLSYYKWEK		557.643	3	1669.91							46410.1	51433.1	95468.1
U	GSAGDCLANPAVPWSQGLDLER	Propionamide	776.374	3	2326.1
U	FSPYEWHLEDNNEEPR		1031.45	2	2060.89
U	DPETKLWNGMVGELVYGR		688.679	3	2063.01
U	GSAGDCLANPAVPWSQGLDLER	Carbamidomethyl	1157.05	2	2312.09
U	GFSLLQALMEAAVQNNWQVTAR	Oxidation	821.753	3	2462.24
U	YEGYCVDLAYELAK	Propionamide	854.4	2	1706.79
U	GFSVLQALMEAAVQNNWQVTAR		811.75	3	2432.23						25750.1
U	GFSVLQALMEAAVQNNWQVTAR	Oxidation	817.081	3	2448.22															2.1896e+06
U	GSAGDCLANPAVPWSQGLDLER	Propionamide	1164.06	2	2326.1
U	RGSAGDCLANPAVPWSQGLDLER	Propionamide	621.558	4	2482.2
U	EGYNVYGTESVKL	Phospho	769.842	2	1537.67
U	GFSLLQALMEAAVQNNWQVTAR		612.568	4	2446.24
U	NAPLKYTSALTHDALLVLAEAFR		629.348	4	2513.36
U	YLLDCEVERLNTLLEQVVLLGK	Carbamidomethyl	873.147	3	2616.42
U	NAPLKYTSALTHDALLVLAEAFR	Phospho	865.451	3	2593.33
U	YLLDCEVERLNTLLEQVVLLGK	Carbamidomethyl	655.112	4	2616.42
U	YEGYCVDLAYELAKHVR	Carbamidomethyl	696.007	3	2085
U	DPQSPPDPPNEFGLFNSLWFSLGAFMQQGCDLSPR	Carbamidomethyl	988.708	4	3950.8																		0
U	YTSALTHDALLVLAEAFR	Phospho	691.014	3	2070.02
														0
Q9Z2W8	GRIA4_MOUSE	Glutamate receptor 4
U	NTDQEYTAFR		622.781	2	1243.55	3.49289e+06	3.55871e+06	3.96686e+06	6796570	57132286	56856285	70202000	75517714	74207428	655000	388370	341113	3.18223e+06	2.9652e+06	2360085	88271143	73117143	71530571
U	LTFSEALR		468.761	2	935.508	2499142	2440656	2720742	36424486	35997857	38326515	7.01497e+07	7.47104e+07	69289171	248785		187462	1247256	223425	1055999	25333472	2.7868e+07	39064400
U	LQNLLEQLVSVGK		720.925	2	1439.83	3649914	3335209	3448457	29704572	25682572	29256286	83748915	72077685	74993628	183977	253900	211794	6.98643e+06	5809999	6.02866e+06	16108858	25400514	65001343
U	FVLDCELER	Carbamidomethyl	590.787	2	1179.56	2.68719e+06	2.4688e+06	2.61479e+06	31093117	3.3252e+07	30786000	5.32501e+07	5.2786e+07	48843600			293256	1.98583e+06	293799	1.9288e+06	25086780	26445228	36581143
U	GYSLLQALMEK		626.834	2	1251.65	1597565	1.48604e+06	1.72921e+06	18782000	11421429	13322858	42183092	80003071	38672457	110528	88539.1	107642	1.60291e+06		1.22191e+06	2719737	5389543	21491668
U	SAEPSVFTR		497.254	2	992.493	2522770	2480628	2.90755e+06	4.55922e+07	4.24434e+07	4.38847e+07	6.93399e+07	5.52501e+07	5.65765e+07	413799	596132	174410	2.35823e+06		1.09003e+06	55135914	57881343	48851171
U	QSSGLAVLASDLP		629.338	2	1256.66	797085	870970	817599	6053713	6.62529e+06	7.12451e+06	25378857	26529700	22231163	65193.1	47156.1	50696.1	323770			40288.1	52665.1	9.68592e+06
U	LSEAGVLDK		466.258	2	930.502	1724513	1.5644e+06	1503542	43282856	41962856	48871428	52071428	43559999	40074285	269470		201173		604256	696828	20669713	20275428	19254570
U	LALVPDGK		406.747	2	811.48	3877713	3537428	3860285	58468570	58565713	59294285	97585542	92445713	88048570	418656	390999		0		2.65003e+06	65594285	62922856	60517142
U	EYPGSETPPK		552.764	2	1103.51	1640913	1468256	1.72043e+06	30639715	30005142	35006000	43565942	41667457	36358800			291500	1110428	1.45044e+06	1.22874e+06	26520829	29357457	25058685
U	LQGLTGNVQFDHYGR		568.953	3	1703.84	981828	5.76814e+06	567399	9605142	2.1554e+07	2.5182e+07	110062856	116468570	115331428				7.06617e+06	414999	4.1246e+06	16713258	24752858	72739171
U	GYHYLLANLGFK		465.919	3	1394.73	886942	731513	630970	3.6686e+06	3.08797e+06	4028543	2.1884e+07	2.07421e+07	2.11651e+07				2.91722e+06	2.09814e+06		2019000	4873372	10068743
U	AELALAPLTLTLVR		740.958	2	1479.9	75393.1	81668.1	88450.1	197908	238273	322399	1764628	2087428	2255142				2315885	1349742	1503770	59639	275539	849513
U	AELALAPLTLTLVR		494.308	3	1479.9	34053.1	53285.1		102793	121073	224159	902113	967599	1187856				718942	1.10511e+06	581456	43973	193970	582770
U	QLLEELDR	Gln->pyro-Glu	499.761	2	997.508	902628	778056	775913	17146780	15730286	1.41434e+06	22225485	21148228	18858371		89865.1	120408	603256	89139.1	482399	18166371	18175571	17226114
U	KFVLDCELER	Carbamidomethyl	436.892	3	1307.65	1.69371e+06	1.37443e+06	1.49029e+06	12557142	12526856	1.29043e+07	32802856	32019999	3.30469e+07							1.50288e+07	1.75429e+07	22973686
U	LSLTGSVGENGR		595.312	2	1188.61	681913	606628	605370	3647142	3245142	3548570	1.00083e+07	9.97086e+06	10338570				622628	344856		2676599	3121142	5537999
U	QLLEELDR		508.275	2	1014.53	688028	623970		9876856	1005399	10081999	1.7543e+07	16121428	13544570							10071171	10190314	9053886
U	QSSGLAVLASDLP	Gln->pyro-Glu	620.825	2	1239.63	1506428	1500913	0	11621489	9913486	2774142	29453782	3.28597e+07	24987800	108830			1.35129e+06	1.2926e+06		7511315	22873097	36112592
U	LSEAGVLDKLK		391.568	3	1171.68	1390342	1.04931e+06	1.30057e+06	11712570	1.10603e+07	1.17503e+07	39185713	41017142	35908570							23700856	31194285	36394285
U	QLLEELDRR		391.219	3	1170.64	705285		565056	8879999	8182285	7576570	13997428	14091142	12400856							6341999	6.0314e+06	6101428
U	LSEAGVLDKLK		586.848	2	1171.68	314256	422770		2.67494e+06	2.57597e+06	2.30663e+06	8283428	9100856	7777713							4611428	5950285	7062570
U	VLTPDCPK	Carbamidomethyl	465.242	2	928.469	926142		1017656	19508285	18082570	20502570	29059999	26104856	24165713						597628	22518285	23332285	51750
U	QKLDLSR	Gln->pyro-Glu	421.74	2	841.466	734428	702999	881170	1.36617e+07	13248686	14210228	22401772	2.39876e+07	20087315					993913		32913715	32462828	30513314
U	ARLSLTGSVGENGR	Phospho	499.579	3	1495.71	718513		627513			452542	1.1352e+06	1.39163e+06	1.22269e+06	435342	399770	333456				252025	416199	643885
U	GVFALFGLYDKR		462.591	3	1384.75		140045	102090	253736	253665	315028	5.83521e+06	6.06215e+06	5.79912e+06							1983114	4623942	9202760
U	GVFALFGLYDK		615.332	2	1228.65	86936.1			1.32177e+06	418685	1.73943e+06	3231142	4553428	4790856							1081857	2479943	2.292e+06
U	GYSLLQALMEK	Oxidation	634.831	2	1267.65	427742	399056	812485	9092857	8378570	9088571	17064769	17009771	14663806	75302.1				368456		4502883	5337395	5323000
U	AVHTGTALR		463.264	2	924.514		153270	164262	3177428	2562085	2870856	4656285	4347428	4801428							1319513	1764685	1672885
U	LQNLLEQLVSVGK		480.952	3	1439.83	213496	136988	156516	2198285	1.64349e+06	1998715	5.91071e+06	5.27447e+06	5.56103e+06						79230.1	1976888	3031554	6698856
U	GYHYLLANLGFK		698.375	2	1394.73				272039	326599		2812399	2810656	2588999							190059	545885	1174799
U	LQGLTGNVQFDHYGRR		465.992	4	1859.94							8507999	8678513	8094856							1698485	1758513	7967428
U	KFVLDCELER	Carbamidomethyl	654.834	2	1307.65				1.95157e+06	2.12189e+06	2.08229e+06		5.63829e+06								2191142	2517628	3381428
U	GVFALFGLYDKR		693.382	2	1384.75				68788.1	57122.1	66148.1	1.25871e+06	1286113	1.29466e+06							394783	828820	1652685
U	EYPGSETPPK	Glu->pyro-Glu	543.759	2	1085.5				471256		448999	515142	450628	541799							344685	236573	282733
U	LQGLTGNVQFDHYGRR		620.987	3	1859.94							1.49303e+06	1.49263e+06	1.42551e+06							352799	479113	1486428
U	YTSALTYDGVLVMAETFR		679.671	3	2035.99								0	1069770				478542	3.10057e+06	4.108e+06	297477	185163	1383456
U	NHEMFEGNDKYEGYCVDLASELAK	Carbamidomethyl	705.563	4	2818.22				252845	179310		6197428	4651428	5411142				1.96243e+06		683285	346713	1467085	1059970
U	YTSALTYDGVLVMAETFR		1019	2	2035.99													230599	3.28457e+06		43113.1	39879.1	508799
U	YTSALTYDGVLVMAETFR	Oxidation	685.003	3	2051.99						34739.1	48593.1	406313	536856							149039	374929	208628
U	TVVVTTLMESPYVMYK	Oxidation+Oxidation	631.651	3	1891.93				278756	204053	334713	1.0714e+06	1.41494e+06	1643028							43490.1	66308.1	206708
U	TVVVTTLMESPYVMYK		930.978	2	1859.94	108130	146136				278902	3946570	3460856	4726285							55136	246988	301713
U	LQGLTGNVQFDHYGR		852.926	2	1703.84							4171713	4378570	0							457685	769370	2395056
U	TVVVTTLMESPYVMYK		620.988	3	1859.94						290685	3589428	3.59143e+06	4491999								0	363685
U	AVHTGTALRQSSGLAVLASDLP		722.062	3	2163.16							1212085		1.11766e+06								168836	152490
U	QSSGLAVLASDLP	Gln->pyro-Glu+Phospho	660.808	2	1319.6				27250.1	30245.1	36990	88362	79282	0								34165	86853
U	QKLDLSR		430.253	2	858.492				515199	563428		0	1267713	1.24026e+06							704199	710342	732456
U	TVVVTTLMESPYVMYKK		663.686	3	1988.04								4.878e+06	5319142							116150	525399	709513
U	MKLTFSEALR	Oxidation	404.553	3	1210.64						263673										463485	570599	580799
U	YTSALTYDGVLVMAETFR	Oxidation	1027	2	2051.99							118639	144302	129056								48073.1	71936.1
U	AGQNGWHVSALCVENFNDVSYR	Carbamidomethyl	841.721	3	2522.14								202499									221373	214268
U	NHEMFEGNDKYEGYCVDLASELAK	Carbamidomethyl	940.414	3	2818.22							509456	637599	660856								138322
U	NHEMFEGNDKYEGYCVDLASELAK	Carbamidomethyl+Oxidation	709.561	4	2834.22							2424428	2.49343e+06	3025428
U	QLLEELDRR		586.325	2	1170.64							0									957313	1017399	983342
U	ARLSLTGSVGENGR	Phospho	748.864	2	1495.71							815856	638628	546542	472742	594999	597428
U	YEGYCVDLASELAK	Carbamidomethyl	809.377	2	1616.74							382599	603456	659428								77825.1	271779
U	MKLTFSEALR		399.222	3	1194.64									284248								62702.1	238402
U	TVVVTTLMESPYVMYK	Oxidation	938.975	2	1875.94					169122	190310	2015799	2265113	1932885
U	WWYDKGECGPK	Carbamidomethyl	475.88	3	1424.62				2.11523e+06	2.40977e+06	1.89926e+06	482428	540770	427856
U	LSLTGSVGENGR	Phospho	635.295	2	1268.58							451885									125976	216019	394485
U	GYHYLLANLGFKDLSLER		528.034	4	2108.11																201592	330412	1470028
U	GYHYLLANLGFKDLSLER		703.709	3	2108.11																31510.1	103625	538513
U	FVLDCELER	Propionamide	597.795	2	1193.58		115482		175868				512885									306799	480799
U	LQNLLEQLVSVGKHVK		452.022	4	1804.06																17219.1	20182.1	111930
U	RGNAGDCLANPAAPWGQGLDMER	Carbamidomethyl	819.378	3	2455.11				3.54997e+06	3.30823e+06	3.33317e+06	1.25906e+06		420885									196650
U	TVVVTTLMESPYVMYK	Oxidation	626.319	3	1875.94						377370	2146856	2521285	2446570								167590
U	GSSLRTPVNLAVLK		485.628	3	1453.86				146399				353828								197268	314028	282276
U	GNAGDCLANPAAPWGQGLDMER	Carbamidomethyl	767.344	3	2299.01				174682	175610	258453			168890
U	QLLEELDRR	Gln->pyro-Glu	577.812	2	1153.61				35971428	37502856	37585713	6.31171e+07		5.45229e+07								3.52143e+07	38831428
U	TVVVTTLMESPYVMYKK	Oxidation	669.018	3	2004.03								2074970									178402	270985
U	FSPYEWHTEEPEDGK		617.6	3	1849.78				10032285	8741142	9.306e+06
U	KVGYWNDMDK		628.292	2	1254.57				532970	500399	535599
U	KVGYWNDMDK		419.197	3	1254.57				1.85963e+06	1.85814e+06	1.56071e+06
U	VLTPDCPK	Carbamidomethyl+Phospho	505.225	2	1008.44						1.68889e+06			2.356e+06							1548913		1476570
U	LVLLQDAPTLGNDTAALENR		708.715	3	2123.12																	81259.1
U	LDQREYPGSETPPK		539.602	3	1615.78																679885	712628
U	WWYDKGECGPK	Carbamidomethyl	713.316	2	1424.62					247870	309713
U	VGYWNDMDK		564.245	2	1126.48				598628	724285
U	KFVLDCELER	Propionamide	441.564	3	1321.67
U	MKLTFSEALR		598.329	2	1194.64
U	FSPYEWHTEEPEDGK		925.897	2	1849.78
U	RGNAGDCLANPAAPWGQGLDMER	Carbamidomethyl+Oxidation	824.71	3	2471.11
U	KVGYWNDMDK	Oxidation	424.529	3	1270.57				608828	328999
U	GNAGDCLANPAAPWGQGLDMER	Carbamidomethyl+Oxidation	772.676	3	2315.01
U	RGNAGDCLANPAAPWGQGLDMER	Propionamide	824.05	3	2469.13
U	NHEMFEGNDKYEGYCVDLASELAK	Carbamidomethyl+Phospho	967.07	3	2898.19
U	AGQNGWHVSALCVENFNDVSYR	Propionamide	846.392	3	2536.16
U	GYSLLQALMEK		418.225	3	1251.65							454713
U	LMDRWK	Oxidation	432.723	2	863.432
U	EYPGSETPPKYTSALTYDGVLVMAETFR		1041.51	3	3121.5
U	LMDRWK		424.726	2	847.437
U	GNAGDCLANPAAPWGQGLDMER	Carbamidomethyl	1150.51	2	2299.01
U	GALLSLLDHYEWNCFVFLYDTDR	Carbamidomethyl	949.786	3	2846.34
Q6PI25	CNIH2_HUMAN	Protein cornichon homolog 2
U	TDFKNPLDQGNPAR		786.892	2	1571.77	3000	3000	3000	8143713	6441713	7143142	1994513	2351228	2306256							733799	785399	1411942
U	TDFKNPLDQGNPAR		524.93	3	1571.77	3000	3000	3000	115414285	93014285	94854285	35614285	35059999	33465713				663113	683742		13621428	15565999	25149428
U	NPLDQGNPAR		541.273	2	1080.53	3000	3000	3000	130059999	127382856	125508570	44488676	41905713	43088570					635685	663170	25806285	24652659	29682856
U	LKNLER		386.737	2	771.46	3000	66210.1	3000	5940570	5310856	5920285	3125428	2951999	3175428							3192856	3721999	3652570
U	LCCLLR	Carbamidomethyl+Propionamide	424.728	2	847.441	3000	3000	3000	2236399	0	1721342	836428	690056								614228	535456	583342
U	LCCLLRK	Carbamidomethyl+Carbamidomethyl	481.767	2	961.52	3000	3000	3000													176902	181816	199873
U	NLERLCCLLR	Carbamidomethyl+Carbamidomethyl	449.573	3	1345.7	3000	3000	3000	455770	250373			67008.1								74236.1	323056
U	YFHRPADGSEVMYDAVSLMNADLLNYCQK	Carbamidomethyl	852.643	4	3406.54	3000	3000	3000															104850
U	YFHRPADGSEVMYDAVSLMNADLLNYCQK	Carbamidomethyl+Oxidation	856.642	4	3422.54	3000	3000	3000													48493.1
U	LCCLLR	Carbamidomethyl+Carbamidomethyl	417.72	2	833.425	3000	3000	3000	1.86317e+08			4.50657e+07	4.58229e+07	4.41878e+07								55091428
Q6ZWS4	CNIH3_MOUSE	Protein cornichon homolog 3
U	SPLDQCNPVHAR	Carbamidomethyl	465.226	3	1392.66	648742		539199	79959999	70871428	74428570	21893999	19961999	18728856					686885		16122570	16599999	16447999
U	SPLDQCNPVHAR	Carbamidomethyl	697.336	2	1392.66				5347999	4486856	4847999	1248628	1260570	1450142							818028	810342	881913
U	LCFLLR	Carbamidomethyl	411.239	2	820.463	501770	374428	357828	38705713	33474285	37977142	11173622	10791999	12444285							15518856	17300570	23901142
U	YFHCPADSSELAYDPPVVMNADTLSYCQK	Carbamidomethyl+Carbamidomethyl	845.374	4	3377.47				7947713	2619885	9175428										178270	224482
U	YFHCPADSSELAYDPPVVMNADTLSYCQK	Carbamidomethyl+Carbamidomethyl	1126.83	3	3377.47				5.766e+06	1.79789e+06	8.69257e+06										159979	143013
U	TDFKSPLDQCNPVHAR	Carbamidomethyl	471.981	4	1883.89				1.67143e+06		1.14434e+06	519028		607713								150530	426999
U	NLERLCFLLR	Carbamidomethyl	445.252	3	1332.73						215748										81433.1	122782
U	LCFLLR	Propionamide	418.247	2	834.479					687256		241422		265636							133062	162773	252973
U	SPLDQCNPVHAR	Propionamide	469.898	3	1406.67				769285	936370		315542	182553	289285
U	TDFKSPLDQCNPVHAR	Carbamidomethyl	628.972	3	1883.89				586742	557542													94165.1
U	LRNLER		400.74	2	799.466					127608	75656.1	113962	106510								196682	228219	196665
O88602	CCG2_MOUSE	Voltage-dependent calcium channel gamma-2 subunit
U	ATDYLQASALTR		655.341	2	1308.67	639228		468885	320218115	298775886	305344857	118826857	109807143	125064572				323456	496570		71604286	79956800	147483771
U	DSLHANTANRR		418.881	3	1253.62	55485.1		88522.1	44054285	43868477	37739743	18424786	13869713						25736.1		9269716	10012285	14239419
U	GFNTLPSTELSMYTLSR		639.652	3	1915.93			117936	138119999	79911428	189654285	1532228	443799	2149028					93210.1		3104285	5653713	504513
U	AATTPTATYNSDRDNSFLQVHNCLQK	Carbamidomethyl	738.853	4	2951.38			284405	3.38314e+08	3.06114e+08	347571428	1.41023e+06	852028	8.68714e+06							3.42743e+06	6379428	1.42677e+06
U	GFNTLPSTELSMYTLSR		958.975	2	1915.93				124039999	74657142	130511428	979942	625142	1.34546e+06					141110		1903913	3543713	285999
U	DSKDSLHANTANR		476.899	3	1427.68				11990570	10375428	9790570	4144285	3652570	73428		12759.1					81339	1935656	2701142
U	DSLHANTANR		549.768	2	1097.52				2474913	2135256	2554370	779056	698913	795113							463085	479599	593828
U	ATDYLQASALTR		437.23	3	1308.67				5.62613e+07	5.11489e+07	4.71165e+07	2.12469e+07	2.10092e+07	2.37838e+07				123916			18807228	19177800	33994571
U	GFNTLPSTELSMYTLSR	Oxidation	644.984	3	1931.93				26611428	2.54431e+07	28189999	0	503056	1534113							1619428	5722285	461542
U	DASPVGVK		386.714	2	771.413	1.087e+06		1.09877e+06	0	31979999	33335770	15736285	15315713	16768570				4.24286e+06	4.83057e+06	3.50229e+06	17983142	17355142	20673428
U	ATDYLQASALTRLPSYR		642.674	3	1925				3.76029e+06	3.234e+06	4.14514e+06	86833.1	37325.1								386142	791370	145245
U	TCCLEGNFK	Carbamidomethyl+Carbamidomethyl	564.744	2	1127.47				122357142	1.1328e+08	1.14886e+08	37559999	34717142	34227608							37074285	34599999	34428570
U	AATTPTATYNSDR		684.823	2	1367.63				15977428	15049428	13737713	5570570	5650285	5422285							8633428	7783029	7376285
U	GFNTLPSTELSMYTLSR	Oxidation	966.972	2	1931.93				25021713	22352570	25322856		287028								997656	3367428	272273
U	DNSFLQVHNCLQK	Carbamidomethyl	801.888	2	1601.76				2443856	2.03337e+06	1785399	193088		372913							99919.1	130242	260650
U	QLDHFPEDADYEADTAEYFLR	Gln->pyro-Glu	843.368	3	2527.08				173854285	51454285	228934285	1122656	406999	6323713							38826397	24373177	3.87257e+06
U	DSKDSLHANTANR		714.845	2	1427.68				667942	543228	518542	218042	208519	175768							87125.1	109739	153528
U	AATTPTATYNSDRDNSFLQVHNCLQK	Carbamidomethyl	984.802	3	2951.38				2.00791e+07	2.05391e+07	1.71134e+07										153410	340685
U	QLDHFPEDADYEADTAEYFLR		849.043	3	2544.11				23317142	10891428	29308570	527428	215190	782685							3752856	3342570	209025
U	STEPSHSRDASPVGVK	Phospho+Phospho	605.255	3	1812.74				6.13943e+06	6.79543e+06	6.40743e+06	3226856	3.30086e+06	3.32371e+06							3035142	3.39571e+06	3.73543e+06
U	DSLHANTANRR		627.819	2	1253.62				3.22286e+06	2380370	2.03114e+06	1.0842e+06	883942								583370	499713	658799
U	STEPSHSRDASPVGVK	Phospho	578.6	3	1732.78				2956570	2593799	2.93714e+06	1714370	1571656	1522399							1.04746e+06	1050799	1176513
U	QLDHFPEDADYEADTAEYFLR	Gln->pyro-Glu	1264.55	2	2527.08					5.948e+06	3.22257e+07	90513.1		476856							2.60786e+06	1.5486e+06	229553
U	TCCLEGNFK	Carbamidomethyl+Propionamide	571.752	2	1141.49				4013713	6217142	4334570	1167170	1029113	2874713							962828	1027313	1289228
U	STEPSHSRDASPVGVK		551.945	3	1652.81							184708	164022	162888							122559		191793
U	TCCLEGNFKGLCK	Carbamidomethyl+Carbamidomethyl+Carbamidomethyl	529.576	3	1585.71					2.498e+06											230970	261062	581913
U	DASPVGVK	Phospho	426.697	2	851.379				1508056	1309285	1159542	874513	786999	823428							1543570	1616513	1580713
U	GFNTLPSTELSMYTLSRDPLK	Oxidation	796.07	3	2385.19																349913	316428	27662.1
U	QLDHFPEDADYEADTAEYFLR		637.034	4	2544.11																175342
U	DNSFLQVHNCLQK	Carbamidomethyl	534.928	3	1601.76					18987142	1.64531e+07			2.97257e+06									4.26171e+06
U	QLDHFPEDADYEADTAEYFLRAVR	Gln->pyro-Glu	952.103	3	2853.29																107016		86993.1
U	ATDYLQASALTR	Phospho	695.324	2	1388.63
U	AATTPTATYNSDR		456.885	3	1367.63				1.24889e+06		905056		402656								578856	1307428	587542
U	GFNTLPSTELSMYTLSR	Phospho	666.308	3	1995.9																	0
Q9JJV5	CCG3_MOUSE	Voltage-dependent calcium channel gamma-3 subunit
U	LDHFPEDADYEQDTAEYLLR		814.036	3	2439.09				33991428	27107713	42877142	611685	351913	553085							6499999	7702285	439428
U	KLDHFPEDADYEQDTAEYLLR		642.803	4	2567.18				70914285	46054285	83059999	1861656	1025170	1740856							16148285	13201999	929170
U	GFHTLPSTDLSMFTLSR		637.321	3	1908.94				1.84217e+08	119034285	3.19595e+08	6138600	4303828	7.50057e+06						235248	1.07654e+07	14808903	976563
U	GFHTLPSTDLSMFTLSR	Oxidation	642.652	3	1924.94	531856	182396		66302856	55431341	62845713	3184285	1883028	4454856							11457713	22784856	2280485
U	SHSELLKK		471.274	2	940.534				8445428	6137999	7135142	3987142	4097142	3655428							2853685	3306285	3739713
U	SRDLSPLSK		501.783	2	1001.55				8391999	9140570	8242285	4390570	4256285	4760856							3398856	3318570	3346285
U	ESLHNNPANR		576.281	2	1150.55				3281428	2532456	2546970	795913	811628	884970							665256	648628	919913
U	EFKESLHNNPANR		778.384	2	1554.75				1.41831e+06	1.11211e+06	1.31066e+06		467570								294542	279193	435713
U	TCCLEGAFR	Carbamidomethyl+Carbamidomethyl	557.244	2	1112.47	302485			1.31943e+08	1.14262e+08	1.1099e+08	48711857	4.59732e+07	43011000							58982286	60377971	69295943
U	DHAFLQFHNSTPK		514.588	3	1540.74				7025999	6487428	7050856	2633142	3004285	2829713							1723113	2288313	6601630
U	LTMGTLLNSDRDHAFLQFHNSTPK		686.596	4	2742.35				2.01743e+06	785970	3250570	175470	124370	673170							1.53009e+06	611656	242628
U	KLDHFPEDADYEQDTAEYLLR		856.734	3	2567.18				16844570	10416285	20459713	360342						555713			2474513	2488142	167442
U	LTMGTLLNSDRDHAFLQFHNSTPK	Oxidation	690.595	4	2758.35				12285713	8211428	9340285	262402	175599	629656							1029256	1226485
U	SHSELLKK	Phospho	511.258	2	1020.5				607113	644913		218530		325456							220839	221310	248565
U	SHSELLK		407.227	2	812.439				47763142	25159142	0	12940285	20360285	26035714		44613.1					12946570	13635428	16972285
U	EFKESLHNNPANR		519.259	3	1554.75					13154285	1.20326e+07	5.83171e+06	5973142	5825142							4421999	3459428	4182285
U	SRDLSPLSK	Phospho	541.766	2	1081.52				46717142	757885	91205713	25596285	23081999	13449713							2.98742e+07	25700485	28044489
U	ESLHNNPANRR		436.557	3	1306.65				24736856	2.06274e+07	20996856	8519428	8.98171e+06	1.63509e+07							5587999	5.62457e+06	6.23086e+06
U	SRDLSPLSK	Phospho+Phospho	581.749	2	1161.48				3.16286e+06	2967428	3.77286e+06	1.48171e+06	1.49469e+06	1572228							2484113	2370485	2238028
U	GFHTLPSTDLSMFTLSR		955.477	2	1908.94				8283142	5552285	10455713	135216		117190								401656	31065.1
U	ESLHNNPANR	Glu->pyro-Glu	378.52	3	1132.54				1.8416e+06		1.50274e+06	549970	434685	481570							445799	857799	498685
U	LDHFPEDADYEQDTAEYLLR		610.779	4	2439.09				1524285	1.16129e+06	1.15589e+06		35882.1								387170	387056	29522.1
U	ESLHNNPANR	Glu->pyro-Glu	567.276	2	1132.54				1284770	1452913	1214256	405999	357056	367542							270428	365913	389485
U	LTMGTLLNSDR	Oxidation	618.816	2	1235.62					1639970	2.1832e+06	886742	870513	839142							1785285	1829885	1610113
U	DHAFLQFHNSTPK		386.193	4	1540.74				2.50143e+06	1.68703e+06	1.85571e+06		621656	706370							554770	840799	1.85866e+06
U	GFHTLPSTDLSMFTLSR	Oxidation	963.475	2	1924.94				2321742	2076628	2569570	101916									288828	648485
U	TCCLEGAFR	Carbamidomethyl+Propionamide	564.252	2	1126.49				8235999	6815999	6780856	4869942	2432428	2362256							2922856	2917999	3583713
U	LTMGTLLNSDR		610.819	2	1219.62				10871713	19989142	11115428	2952570	3010285	3609142							1299885	2046913	4796282
U	EFKESLHNNPANR	Glu->pyro-Glu	385.193	4	1536.74				1.28071e+06	1.37283e+06	1.25434e+06	571028	611256	578742							503656		527085
U	DLSPLSK	Phospho	420.199	2	838.384				14325713	12844999	13533999	7905713	8053142	8021428							0	19008570	0
U	DLSPLSK		380.216	2	758.417				0	39585713	40768570	0		0							25730570	22994876	0
U	LTMGTLLNSDRDHAFLQFHNSTPK	Oxidation	920.457	3	2758.35				3235142	1.26166e+06	1.72651e+06
U	GFHTLPSTDLSMFTLSRDPSK	Oxidation	589.043	4	2352.14				1.12397e+06	836742	789542		80125.1								0	636485	40622.1
U	GFHTLPSTDLSMFTLSRDPSK		585.044	4	2336.15					562999	649056		31670.1								94188.1	138056
U	ESLHNNPANRR		654.332	2	1306.65				2.05577e+06	1395113	1.45574e+06	614970	639313	548713							365742	344970
U	TCCLEGAFRGVCK	Carbamidomethyl+Carbamidomethyl+Carbamidomethyl	519.904	3	1556.69				2.28203e+06	1.70129e+06	1.66389e+06										272128	310370	616970
U	DPSKLTMGTLLNSDR		549.951	3	1646.83				1.17351e+06	723856	1.07554e+06											202056	290256
U	DHAFLQFHNSTPK		771.378	2	1540.74																	84759.1	195796
U	LTMGTLLNSDRDHAFLQFHNSTPK		915.126	3	2742.35				469313					124905							282439
U	ESLHNNPANRR	Glu->pyro-Glu	430.553	3	1288.64				994242	0	715799	0	391170	0							223542	192879
U	EFKESLHNNPANR	Glu->pyro-Glu	513.255	3	1536.74				2.41917e+06
U	SHSELLK	Phospho	447.21	2	892.405				0	0		0		0							0	1262142	1640770
U	DPSKLTMGTLLNSDR	Oxidation	555.282	3	1662.82																	137962	0
U	ESLHNNPANR		384.523	3	1150.55									4389428
U	LDHFPEDADYEQDTAEYLLRAVR		692.331	4	2765.29
U	EFKESLHNNPANR	Glu->pyro-Glu	769.379	2	1536.74
U	GFHTLPSTDLSMFTLSR	Phospho	995.461	2	1988.91
U	GFHTLPSTDLSMFTLSR	Phospho	663.976	3	1988.91																	0
U	KLDHFPEDADYEQDTAEYLLR	Phospho	883.39	3	2647.15
U	GFHTLPSTDLSMFTLSR	Oxidation+Phospho	669.308	3	2004.9
Q9JJV4	CCG4_MOUSE	Voltage-dependent calcium channel gamma-4 subunit
U	LTGALPMGELSMYTLSR		920.471	2	1838.93				28902856	21143142	30871428	614880	397115	998743							213662	311600	41150.1
U	LTGALPMGELSMYTLSR	Oxidation	928.468	2	1854.92				3507142	4451713	5649713	263122	180422	368713							143708	229862	36970.1
U	LTGALPMGELSMYTLSR		613.983	3	1838.93				14525999	10072285	13150285	279210	184799	437913							156665	250999
U	STEASPSRDASPVGLK	Phospho+Phospho	881.376	2	1760.74				1.17666e+06	1.09231e+06	1.08571e+06	656799	658170	589856							367542	329028	305513
U	EGFHVSMLNR		397.198	3	1188.57				35471428	30122856	25783142	9380285	9201142	9524285							748256	989713	2183856
U	STEASPSRDASPVGLK	Phospho	841.393	2	1680.77				795228	925028		587942	560456	572485							323628	358942	336713
U	LTGALPMGELSMYTLSR	Oxidation+Oxidation	936.466	2	1870.92				864199	848370	927599	108325	77310.1	406856							62010.1	223348	67790.1
U	LNHFPEDNDYDHDSSEYLLR		620.525	4	2478.07				25244285	21904856	23105428		491342	2771570							1.14603e+06	2600399	1.16651e+06
U	STEASPSRDASPVGLK	Phospho	561.265	3	1680.77				4.34314e+06		4351713	2800770	2631685	2.35094e+06							1927056	1766713	1928113
U	EGFHVSMLNR	Oxidation	603.29	2	1204.57				395770	403885	403028	263473	257202								151450	153293	97179.1
U	EGFHVSMLNR		595.293	2	1188.57				7.31486e+06	7.31743e+06	4.464e+06	1.83031e+06	2.03606e+06	1.86877e+06							133470	128110	416828
U	LTGALPMGELSMYTLSR	Oxidation	619.315	3	1854.92				2039570	1936085	3421256	115605	119710	200190								122496	30210.1
U	LNHFPEDNDYDHDSSEYLLR		827.031	3	2478.07				3617428	3206570	2473542										125759	259382	93419.1
U	STEASPSRDASPVGLK	Phospho+Phospho	587.92	3	1760.74				4.13771e+06		3.93086e+06		1.9152e+06	1.8922e+06							1540742	1400656
U	GDLTHSGLWR		381.196	3	1140.57				22563713	19435142	1.78989e+07		270965
U	EGFHVSMLNR	Glu->pyro-Glu	391.194	3	1170.56				0	2948570	2361228	882885	1191485	1287342							93573.1
U	VTTAASYSPDQDAGFLQMHDFFQQDLK	Oxidation	769.855	4	3075.39				1.63609e+06	871885	2083399			148579							187056	111522
U	VTTAASYSPDQDAGFLQMHDFFQQDLK		765.857	4	3059.4				4.15857e+06	897342	7658856			151173							98793
U	EGFHVSMLNR	Glu->pyro-Glu	586.287	2	1170.56				1.28743e+06	889170	1.14343e+06	345913	441913	495885									91948.1
U	VTTAASYSPDQDAGFLQMHDFFQQDLK		1020.81	3	3059.4				6218285	1.27231e+06	13251428			167765								32768.1
U	VCCLEGLYR	Carbamidomethyl+Carbamidomethyl	585.276	2	1168.54																9027571	9581343	12733885
U	EGFHVSMLNR	Oxidation	402.529	3	1204.57				6.204e+06		2.38903e+06	1.54891e+06	1.6302e+06								1745341	843142	1.69903e+06
U	GDLTHSGLWR		571.291	2	1140.57				14460285	11970856	0
U	ASSSSPYAR		463.222	2	924.43						41073.1										1192885	919713	1233628
U	VCCLEGLYR	Carbamidomethyl+Carbamidomethyl	390.52	3	1168.54																97302.1	134499	95068.1
U	ARGDLTHSGLWR		456.909	3	1367.71				2.35806e+06	2.35906e+06	1.96206e+06
U	VCCLEGLYR	Carbamidomethyl+Propionamide	592.284	2	1182.55																154739	151376
U	LTGALPMGELSMYTLSR	Oxidation+Oxidation	624.646	3	1870.92									342056								185616	74845.1
U	VTTAASYSPDQDAGFLQMHDFFQQDLK	Oxidation	1026.14	3	3075.39				2.50906e+06	1.0338e+06				94430.1
U	VTTAASYSPDQDAGFLQMHDFFQQDLK	Phospho	1047.46	3	3139.36				2.60271e+06		4.22686e+06
U	ASSSSPYSR		471.22	2	940.425				0	1037628	1330028	718456	622313	834285
U	VCCLEGLYK	Carbamidomethyl+Carbamidomethyl	571.273	2	1140.53				27761999	24671428	26815856	8613999	8617428	7241999
U	ASSSSPYAR	Phospho	503.205	2	1004.4										129350	115839
Q8VHW4	CCG5_MOUSE	Voltage-dependent calcium channel gamma-5 subunit
U	VCFLAGEER	Carbamidomethyl	540.761	2	1079.51																2029456		2349542
U	DAETYFNYK		575.756	2	1149.5				1.09414e+06	1.00414e+06											504799		666828
U	LSNCSDYSGQFLHPDAWLR	Carbamidomethyl	756.016	3	2265.03						368056
U	LSNCSDYSGQFLHPDAWLR	Carbamidomethyl+Phospho	782.672	3	2344.99					281542	359228
P62955	CCG7_HUMAN	Voltage-dependent calcium channel gamma-7 subunit
U	YPDHLHLSTSPC	Carbamidomethyl	713.825	2	1425.63				3830856	3245999	3093999	1280256	1001828	1119056							311199	288713	767256
U	YPDHLHLSTSPC	Carbamidomethyl	476.219	3	1425.63			134325	3.27314e+07	3.14543e+07	2.97686e+07	9.78286e+06	9.92657e+06	9.98686e+06							3.68771e+06	3.83571e+06	1.09514e+07
U	YPDHLHLSTSPC	Carbamidomethyl+Phospho	502.874	3	1505.6				7.46057e+06	6881713	6.36629e+06	1.89186e+06	2.26697e+06	2.42957e+06							932656	1.0218e+06	3.45229e+06
U	EGAGVMSVYLFTK	Oxidation	709.355	2	1416.7				3618570	3231428	3227142	899542	880485	1412513							406285	532456	1556399
U	EGAGVMSVYLFTK		701.358	2	1400.7	47188.1			12063428	10345142	14236285	507970	367885	1359628							488113	1018799	1274570
U	YPDHLHLSTSPC	Carbamidomethyl+Phospho	753.808	2	1505.6				2649799	2075828	1902485	539713	546456	726113							196548	262573	800570
U	VCFFAGR	Carbamidomethyl	428.71	2	855.406				24447999	20922570	22589713	9683142	9347713	8610856				199736			16425713	18970570	19401428
U	MALHAGLWR		527.784	2	1053.55				2797542	2.50209e+06	2.56454e+06			45742.1
U	LSDCSDYSGQFLQPEAWR	Carbamidomethyl	720.321	3	2157.94				6549142	7244285	9192285
U	LSDCSDYSGQFLQPEAWR	Carbamidomethyl+Phospho	746.977	3	2237.91				4889713	3.998e+06
U	SPSDLSSDVSLQMTQNYPPALK		793.39	3	2377.15				1885856	898285	2557170
U	YAEEEMYRPHPAFYRPR		738.018	3	2211.03				2048342	1.82283e+06	1.81391e+06			231713
U	LSDCSDYSGQFLQPEAWR	Carbamidomethyl	1079.98	2	2157.94
U	LSDCSDYSGQFLQPEAWR	Carbamidomethyl+Phospho+Phospho	773.632	3	2317.88				326856		365913
U	LSDCSDYSGQFLQPEAWR	Carbamidomethyl+Phospho	1119.96	2	2237.91					832399	1.3794e+06
U	CVASEYFLEPELNLVTENTENLLK	Carbamidomethyl	942.469	3	2824.38																		576142
U	CVASEYFLEPELNLVTENTENLLK	Propionamide	947.141	3	2838.4																		142465
U	MALHAGLWR	Oxidation	535.782	2	1069.55
U	YPDHLHLSTSPC	Carbamidomethyl+Phospho+Phospho	793.791	2	1585.57
U	EGAGVMSVYLFTKR		519.941	3	1556.8						459942											122513
Q8VHW2	CCG8_MOUSE	Voltage-dependent calcium channel gamma-8 subunit
U	AGGGAGGSGGSGPSALLR		714.863	2	1427.71	705028	741886	299942	334696286	324528972	323094571	148228571	144317143	132216486		136842	175176				126910286	135201991	117241143
U	GSSAGFLTLHNAFPK		516.272	3	1545.79	443628	701228	698029	330980000	292528857	3.36029e+08	126253715	113160285	147571429							40523086	50904858	77949429
U	LCCLEGLKR	Carbamidomethyl+Carbamidomethyl	383.535	3	1147.58	228382			200475428	183776285	154607714	76908572	67908572	59024286							82352857	71266000	70654286
U	GSSAGFLTLHNAFPK		773.904	2	1545.79				43697314	42608229	44041857	14138543	13266514	17166286							3987446	4741543	7664400
U	LNHFPEDTDYDHDSAEYLLR		613.278	4	2449.08				175451428	158745713	1.6938e+08	46489943	42415486	45238571							2700943	10148286	21632371
U	DASPGGPGGPGFASTDLSMYTLSR	Phospho	807.686	3	2420.04				6.3293e+06	5.53686e+06	6741428	1.27713e+06	1314399	1.59459e+06							60057.2	72090	374085
U	LNHFPEDTDYDHDSAEYLLR		817.368	3	2449.08				23957713	20538285	24877142	5616856	5.62641e+06	6233600							199359	1219628	2.74944e+06
U	DRGSSAGFLTLHNAFPK		606.648	3	1816.92		229473		119242172	109293943	118369743	46724000	42255429	50113715							9594572	14095457	34687629
U	EAAASNTNTLNR		631.31	2	1260.61		157736		211303429	208290857	217747428	71600000	69749714	67398286							36805914	37745943	40833143
U	EAAASNTNTLNRK		695.358	2	1388.7				10494571	7.40327e+06	10091091	3857514	3774714	3762772							1843206	1668826	1560783
U	LCCLEGLK	Carbamidomethyl+Carbamidomethyl	496.749	2	991.483				22599713	2.15672e+07	20276856	8.84543e+06	9.21029e+06	9.07943e+06							951028	8.76551e+06	7.80471e+06
U	KDPGGLTHSGLWR		475.253	3	1422.74				134325543	109968171	119113857	794542	1026399	1869342							609885	633370	702713
U	EAAASNTNTLNR	Glu->pyro-Glu	622.305	2	1242.6				1596485	1381970	1683456	354970	300485	584770							399799	580999	569503
U	AGGGAGGSGGSGPSALLR	Phospho	754.846	2	1507.68				2.6104e+06	1980599	2117970	1.04409e+06	617999	1.14503e+06							809091	916069	811685
U	DASPGGPGGPGFASTDLSMYTLSR	Oxidation	786.362	3	2356.06				49301657	46561057	4.25621e+07	14342658	13245229	15476285							556000	1786285	4506963
U	EAAASNTNTLNRK	Glu->pyro-Glu	686.352	2	1370.69				3098285	2877428	2997999	1.33334e+06	1.32329e+06	1133828							1096199	1124170	968828
U	DRGSSAGFLTLHNAFPK		455.238	4	1816.92				94428972	52898314	5.34663e+07	25141143	22604943	25991142							6384772	9361000	24165714
U	AGGGAGGSGGSGPSALLR		476.911	3	1427.71				2.19814e+07	2.15074e+07	1.79612e+07	9.79943e+06	1.00649e+07	8.49914e+06							1.05607e+07	10720943	9.6616e+06
U	DASPGGPGGPGFASTDLSMYTLSR		781.03	3	2340.07	183530	97130.1		246808629	556799	221918829	44224657	48607257	50806572	84810.1						980715	3652172	9206126
U	DPGGLTHSGLWR		432.555	3	1294.64				4.79633e+07	46265713	4.21666e+07	481513	382056	464770							501399	502685	421199
U	GLWCEK	Carbamidomethyl	396.689	2	791.364				6.03468e+07	52622856	432113	325485		311542							502885	461828	45259.1
U	DRGSSAGFLTLHNAFPK		909.468	2	1816.92				3359142	2798485	3071142	1.4828e+06	1.14268e+06	1.32574e+06							182530	361969	838713
U	EAAASNTNTLNRK	Glu->pyro-Glu	457.904	3	1370.69				1.36743e+07	1.02885e+07	308513	2.48646e+06	2.37991e+06	6.51383e+06							2809572	3156486	2860028
U	LCCLEGLKR	Carbamidomethyl+Carbamidomethyl	574.799	2	1147.58				2.41595e+07	2.32271e+07	1.89553e+07	8.19943e+06	7.66314e+06	6.64629e+06							8023686	7087400	7203486
U	LCCLEGLKR	Carbamidomethyl+Propionamide	388.207	3	1161.6				5478856	4447999	5103142	2.74626e+06	2.147e+06	2.28526e+06							2.17577e+06	1970742	2.24012e+06
U	GSVAAGLASAGGGGSGAGVGAYGGAAGAAGGGGAGSER		720.092	4	2876.34							2.8432e+06	3.57371e+06	2.7772e+06							82082.1
U	GSVAAGLASAGGGGSGAGVGAYGGAAGAAGGGGAGSERDR		787.874	4	3147.47							471970	5.44229e+06									528868	832256
U	GSVAAGLASAGGGGSGAGVGAYGGAAGAAGGGGAGSERDR		1050.16	3	3147.47							4.03314e+06	3.75943e+06	4.24686e+06								221245	768370
U	AGGGAGGSGGSGPSALLR	Phospho+Phospho	794.829	2	1587.64								537056	390970							318513	490199
U	GSVAAGLASAGGGGGGAGVGAYGGAAGAAGGGGTGSER		959.787	3	2876.34				114331428	115642856	126837142	7.93426e+06	8246285	8095713							266393	875634
U	GSVAAGLASAGGGGGGAGVGAYGGAAGAAGGGGTGSERDR		787.874	4	3147.47				54762856	48139999	41194285	4.84111e+06	5.44229e+06	0							88922	528868	832256
U	EAASGVTVTVTGPPAAPAPAPPAPAAPAPGTLSK		1007.21	3	3018.6				287971428	245668570	278257142	26980856	33794285	3.38934e+07
U	EAASGVTVTVTGPPAAPAPAPPAPAAPAPGTLSK		755.658	4	3018.6				121145713	103065713	115117142	14586515	1.89771e+07	17223571
U	EAASGVTVTVTGPPAAPAPAPAPPAPAAPAPGTLSK		797.68	4	3186.69																1327543	1794086	2391113
U	EAASGVTVTVTGPPAAPAPAPAPPAPAAPAPGTLSK		1063.24	3	3186.69																960486	980342	2212770
U	DASPGGPGGPGFASTDLSMYTLSR	Oxidation+Phospho	813.017	3	2436.03							569570	561399	665342									254945
U	KDPGGLTHSGLWR		712.376	2	1422.74				13976285	12797999	11592285		105579
U	GSVAAGLASAGGGGSGAGVGAYGGAAGAAGGGGAGSER		959.787	3	2876.34	793656	678799					511685	202350	285336							554165	875634	2025942
U	MESLKR	Acetyl+Oxidation	411.213	2	820.411				0	0				0							480713	379970	411199
U	GSSEASPSRDASPGGPGGPGFASTDLSMYTLSR	Phospho	1093.81	3	3278.42				5957999			903713		615799									79756.1
U	SDLLKAGGGAGGSGGSGPSALLR		662.352	3	1984.03																	235562
U	DASPGGPGGPGFASTDLSMYTLSRDPSK	Oxidation	928.764	3	2783.27																	123590	647828
U	DPGGLTHSGLWR		648.328	2	1294.64				9348856	8417142	7853142
U	DPSKGSVAAGLASAGGGGSGAGVGAYGGAAGAAGGGGAGSER		826.894	4	3303.55
U	DASPGGPGGPGFASTDLSMYTLSR	Oxidation	1179.04	2	2356.06																		172102
U	GSVAAGLASAGGGGGGAGVGAYGGAAGAAGGGGTGSER		720.092	4	2876.34				35037142	32017142	32317142
U	RWNEER		445.217	2	888.42				1823970	1651285	1770370
U	DASPGGPGGPGFASTDLSMYTLSR		1171.04	2	2340.07
U	GSVAAGLASAGGGGGGAGVGAYGGAAGAAGGGGTGSERDR		1050.16	3	3147.47				4.52229e+07	0	0											102476
U	ASSLFPLLSALLLLLGGVCVAASR	Carbamidomethyl	810.138	3	2427.39								22293.1
U	GSSEASPSRDASPGGPGGPGFASTDLSMYTLSR	Phospho	820.612	4	3278.42				0
U	DPSKGSVAAGLASAGGGGSGAGVGAYGGAAGAAGGGGAGSER		1102.19	3	3303.55
U	EAASGVTVTVTGPPAAPAPAPPAPAAPAPGTLSK	Glu->pyro-Glu	1001.2	3	3000.59				3.38314e+06	3223428	3932285
U	DPSKGSVAAGLASAGGGGGGAGVGAYGGAAGAAGGGGTGSER		826.894	4	3303.55				2.60703e+06	3.20257e+06	3.23029e+06
D3Z7H4	GSG1L_MOUSE	Germ cell-specific gene 1-like protein
U	LEKGDVSEEEDFR		776.86	2	1551.71				1824970	1813485	1631856	573656	414628	570113							258808	296770	642199
U	LEKGDVSEEEDFR		518.242	3	1551.71				26069142	21555713	26282856	9376856	8561142	8396570							5653713	6038570	12289142
U	SFLDLAPASEK		589.309	2	1176.6		268308	322770	40288295	3.94527e+07	35342856	2.4891e+07	2.39481e+07	21133142			250379	268142			19984257	21314572	30970372
U	SSAHEAAELNR		592.786	2	1183.56				3220856	2942285	4694856	993228	832885	1052856							650056	0	0
U	VFEQGYREEPTFLDPEALK		756.711	3	2267.11				23515713	24471142	2.3602e+07	241499	295885	1554742							1779199	5224285	821628
U	LEKGDVSEEEDFR	Phospho	816.843	2	1631.67				584770	628399	612142	260925		242356							89370.1	69802.1	256753
U	EEPTFLDPEALK		694.851	2	1387.69				7477999	6912856	6478285	2.67251e+06	2790713	3485428							2694140	3104570	7162570
U	GDVSEEEDFR		591.749	2	1181.48				9041142	7764285	9252285	0	0	0							5130856	5027428	5811428
U	TVLEFR		382.719	2	763.423				1.13089e+07	9061142	8819713	6169999	6429999	6139142							9988285	11047783	10473428
U	FHTGLWYSCEEELGGPGEK	Carbamidomethyl	732.662	3	2194.96	806856	560942	744228	4.80371e+06	2.32031e+06	6.87114e+06	165445	58053.1	455856	360942	324885	333056
U	GDVSEEEDFRLACR	Carbamidomethyl	561.586	3	1681.74				4364856	3036285	3515999			444113								272459	509742
U	QCWVLGHWV	Carbamidomethyl+Gln->pyro-Glu	584.274	2	1166.53				28344285	23028285	24593999
U	HQPHMGDSWPR		449.872	3	1346.59				5405142	5139713	6334285
U	QCWVLGHWV	Carbamidomethyl	592.787	2	1183.56				2.36131e+06	1.97217e+06	2.76931e+06		21162.1	49716.1
U	EEPTFLDPEALK		463.57	3	1387.69								117608	119385							133968	110242	256668
U	LEKGDVSEEEDFR	Phospho	544.898	3	1631.67				2.36857e+06	1.55369e+06	1.42969e+06	824285	555685									249802	696999
U	HQPHMGDSWPR	Oxidation	455.204	3	1362.59				1.41594e+06	1.18091e+06	1.1782e+06		81428.1
U	SSAHEAAELNR		395.527	3	1183.56		170188	174110	0	144808	23431142	24079428	0	11935999							9723971	9594856	12435428
U	VFEQGYR		449.724	2	897.434				2.83886e+06	2.29703e+06	2.54931e+06	853142	856742								2488285	2223742	2443399
U	GDVSEEEDFRLACR	Carbamidomethyl+Phospho	588.242	3	1761.7
U	FHTGLWYSCEEELGGPGEK	Propionamide	737.333	3	2208.98
U	VFEQGYREEPTFLDPEALK		1134.56	2	2267.11					412313	401456											39225.1
Q3UH99	SHSA6_MOUSE	Protein shisa-6 homolog
U	TAFPEQSLSR		568.291	2	1134.57			277610	2064742	2261285	1876228	2934856	2738428	2581656	239750	280936	233690		421170		1780056	1701170	1584085
U	ALSHTDVFVSTPVLDR		586.312	3	1755.92	591399	614599	586656	430770	230596	548570	4.23343e+06	4.16343e+06	3.98e+06		278970	255796	900542	1.09837e+06			292799	441542
U	ALADLLR		386.24	2	770.465		366428		4.21286e+06	3.92826e+06	3171428	5512600	4696686	4371142	277599	248896	356485	970599	949028	675399	3.13247e+06	3.18262e+06	2.87307e+06
U	LTDKEADEYYMR		511.901	3	1532.68		575656	517170	4470285	3896285	4052570	5.73857e+06	6395428	6.11371e+06	390313	322113	305170		347542		698999	649970	0
U	RGLPDEFGMPYDR		518.245	3	1551.71	292742		189539	0	960342	1195113	3.35286e+06	3.30314e+06	3178570		266228	243370				230556	365085	681113
U	LLSDEQLLSTER		702.372	2	1402.73				6079999	6220285	6102856	9658570	9259142	9093142							3664285	3402570	3416570
U	ETLSALDTSPKENTPVR	Phospho	646.645	3	1936.91				1705942	1.94809e+06	1.69443e+06	2.88229e+06	2.16091e+06	2.4242e+06							1467913	1642428	1390170
U	QQGPLPLAHCER	Carbamidomethyl+Gln->pyro-Glu	694.841	2	1387.67				1600313	1712256	3413142	2695256	2982856	2796085							1909228	2010942	1893370
U	QQGPLPLAHCER	Carbamidomethyl	469.238	3	1404.69				688999	867770	888599	1.71926e+06	1.68649e+06								460942	494113	596942
U	HLPDLAAR		446.754	2	891.493				4.78771e+06	4.62086e+06	4.52571e+06	8401142	7535713	6795713							3140856	3379999	2789913
U	SYQNLAHLPPSYESAVK		635.323	3	1902.95		166948		733228	823285	1.18226e+06	2913142	3530285	2632828			218842				255965	338370	1038028
U	GLPDEFGMPYDR		698.814	2	1395.61			625885	1392199	1650742	1764228	3315428	5793142	3345428		317285					396142	442485	617656
U	MHSHPSASNNSYATLGQSQTAAK	Oxidation	601.779	4	2403.09				332370	246370	338485			536428							86070.1		205570
U	MNNLLTSATEPYDLSFSR		686.998	3	2057.97							532056	568999	1114656								106245	183413
U	GTLPLNVLQMSQQKPLPR	Oxidation	679.382	3	2035.12				283013	383313	426599	1.05049e+06	919656	1.00083e+06								270385	584056
U	NHYTPVR		443.73	2	885.446	136396			323570	351256	459170		660828	691942							124648
U	TLNAGAVGGR		458.254	2	914.493													791856		448628	1792628	1885770	1547970
U	MNNLLTSATEPYDLSFSR		1029.99	2	2057.97																29673.1	65793.1
U	LHSQDPLLSPER		464.581	3	1390.72			273108	2.68271e+06	2.17254e+06	1.94831e+06	3349142	3.12114e+06	3.27286e+06			177828			494742			1214313
U	MNNLLTSATEPYDLSFSR	Oxidation	692.33	3	2073.97					26056.1		267476		424428								84036.1	126339
U	MHSHPSASNNSYATLGQSQTAAK		597.78	4	2387.09				1.04331e+06	897999	1.01274e+06	1.59714e+06	1574885	1.53754e+06							416885	494056	389828
U	GTLPLNVLQMSQQKPLPR		674.051	3	2019.13	383485	462885	590656				5.218e+06	3.96143e+06	4.53457e+06
U	LTDKEADEYYMR	Oxidation	517.233	3	1548.68				1051913	1.08349e+06			1427856	1272599							242370
U	RAGGALAR		386.233	2	770.451														29788.1				66670.1
U	RAGSALAR		401.238	2	800.462				151742	298513	357599	302742		517570		44913.1	34165.1
U	TLSAGAVGGR		444.748	2	887.482	447656		554342	2276199	2699370	484228	5167999	4652285	4.50257e+06	247582	294685
U	QYNHPLLSSATQTPTHEKPR		577.048	4	2304.16
U	ASGVPEAGSR		465.736	2	929.457													220065			808028	722628	807313
Q9CZN4	SHSA9_MOUSE	Protein shisa-9
U	MPPHPLAYNSTANFK		563.28	3	1686.82				1.50901e+07	11100856	11375086	8102000	6982200	7837428							1675085	1352999	1.86799e+06
U	MPPHPLAYNSTANFK	Oxidation	568.612	3	1702.81				1.14329e+07	9.61194e+06	9.79523e+06	9.16772e+06	4537428	6926000							1817313	1820170	1.89877e+06
U	LGLAESGSCDPLGTR	Carbamidomethyl	766.872	2	1531.73		173713		106810571	93288857	87888571	34162286	32090286	34732285							16459885	17623829	20533657
U	GNLPLHPVR		501.796	2	1001.58				3788570	4.15806e+06	3.82586e+06	3.23666e+06	2.56854e+06	2.1204e+06							1.42101e+06	1.32972e+06	1.15308e+06
U	GNLPLHPVRVEDEPR		576.644	3	1726.91				9.59574e+06	8879314	8.83623e+06	6697914	6318571	6192143							3.69861e+06	3.47597e+06	3929457
U	KDDPLHDPTK		389.2	3	1164.58				783229	12696285	11144285	4570856	4639713	4647428							4500029	4775172	4514800
U	ADKVNDDFYAK		643.307	2	1284.6																1556913	1897531	1492028
U	ADKVNDDFYAK		429.207	3	1284.6																12293658	11874485	12060200
U	TQHFPPTQPYFLTNSK		635.988	3	1904.94				14848857	1.00022e+07	16589114	4920343	4122570	4986800							1024399	1376942	2.46242e+06
U	FAALYR		370.708	2	739.402	2.16646e+06		969856	2266685	1.40646e+06	2204399	2.51423e+06	2.27654e+06	1.9892e+06	1.17449e+06	1.10017e+06	1.10063e+06	3.37371e+06	2.06329e+06	2.29366e+06		265819	280276
U	TWDPSDQSLRR		454.225	3	1359.65			1.09211e+06	4.80003e+07	4.90203e+07	4.92107e+07	1.30891e+06	1.46966e+06	795085	908342					278779	2.24489e+06	2.72126e+06	2.54729e+06
U	AVGNADGDWAVATLK		744.378	2	1486.74	812170	838113	774428	29893457	27303515	25679143	2.06381e+06	2.12681e+06	1.44566e+06	530542	594142	533285				110862		115556
U	TWDPSDQSLRR		680.834	2	1359.65				4599713	4.45029e+06	4.91629e+06			159370	436228	540685	417485
U	FCCTFK	Carbamidomethyl+Carbamidomethyl	431.683	2	861.351				1.06934e+07			2.01083e+06	1.8238e+06	2.06529e+06							5208400	1089256	937113
U	TWDPSDQSLR		602.783	2	1203.55				8.38346e+06	7.96114e+06	7.3088e+06	161348									231062		175150
U	GKLGLAESGSCDPLGTR	Carbamidomethyl	573.289	3	1716.85																404342	429970	557885
U	ELNKYASLK	Glu->pyro-Glu	524.295	2	1046.58																367342	342770	344456
U	HLAELAVK		440.766	2	879.518																31090286	30535429	29983142
U	KDDPLHDPTK		583.296	2	1164.58				135330	191233	134519	341685		316628							99170.1	272237	173608
U	ALADVMRPQGHCNTDHMER	Carbamidomethyl	560.254	4	2236.99				18555999	1.604e+07	1.68406e+07	3.10971e+06	2.63437e+06	3.74714e+06
U	AVGNSDGDWAVATLK		752.376	2	1502.74				3.26e+06	3.16571e+06	2.90971e+06	2.77758e+06	3.03075e+06	2.42643e+06							210253		251102
U	GNLPLHPVRVEDEPR		864.463	2	1726.91							744828	400970	453370								242930	302770
U	AFSPEHGPAQQNGQK	Phospho	559.246	3	1674.72				2111513	2117942	1987485	445313									687999	809199
U	AFSPEHGPAQQNGQK		532.59	3	1594.75				3.90857e+06	3.91943e+06	3965999	690799	632542	822656
U	DLNLVVHVQHYENMDSR	Oxidation	695.665	3	2083.97
U	DDPLHDPTKDK		427.542	3	1279.6				287713		423599										578370	558913	544999
U	ADKVNDDFYTK		658.312	2	1314.61				4.87589e+06	4.59746e+06	4.70189e+06	3145714	3128714	2997057
U	ADKVNDDFYTK		439.21	3	1314.61				40191429	37691143	39224000	23662857	25504000	24040714
U	ALADVMRPQGHCNTDHMER	Carbamidomethyl	746.67	3	2236.99				4681999	4849999	3549428	647428	628170	786142
U	VNDDFYTK		501.232	2	1000.45				6375228	5610972	6349543	3263029	5509000	3398286
U	DLNLVVHVQHYENMDSR		690.334	3	2067.98
U	VNDDFYAK		486.227	2	970.44																2850514	2761372	2467315
U	RLNQSTCTNYDTPLWLNTGKPPAR	Carbamidomethyl	701.604	4	2802.39				4.55114e+06	4.428e+06	3.95943e+06
U	HLAELAAK		426.751	2	851.486		207988		47461429	50348000	45485142	52379143	46637715	45138571			91476.1
U	LNQSTCTNYDTPLWLNTGKPPAR	Carbamidomethyl	883.103	3	2646.29				17038856	16257428	17848570
U	LGLAESGSCDPLGTR	Carbamidomethyl	511.584	3	1531.73				583570		687399	3.48517e+06	2146142	2.46977e+06							1378199	2008256	662028
U	DDPLHDPTK		519.249	2	1036.48				651628	675285		996085	782399	785370							383599	577599	462542
U	APTPDSCR	Carbamidomethyl	452.203	2	902.392					301085	102513
U	AFSPEHGPAQQNGQK		798.382	2	1594.75				230719	262230	207779
U	LNQSTCTNYDTPLWLNTGKPPAR	Propionamide	887.775	3	2660.3				0	2873713	3034570
U	AFSPEHGPAQQNGQK	Phospho	838.365	2	1674.72																65453.1
U	DLNLVVHVQHYENMDTR		521.506	4	2082						1.17451e+06
U	DLNLVVHVQHYENMDTR		695.006	3	2082						624770
U	AVGNSDGDWAVATLKSPK	Phospho	632.635	3	1894.88
U	ALADVMRPQGHCNTDHMER	Carbamidomethyl+Oxidation	564.253	4	2252.98					2672370
U	AVGNADGDWAVATLK		496.588	3	1486.74				3956570	7513142	3283142
Q62609	NOE1_RAT	Noelin
U	MDELRPLLPVLEEYK		615.666	3	1843.98				156845	170445	230505	2071713	2789599	2777028							133262	216073	797628
U	MDELRPLLPVLEEYKADAK		558.3	4	2229.17				228013	227753	360742	6805999	7857999	11999713						406713	674999	761199	2848742
U	YSHLSMLDYNPK		489.903	3	1466.69				20257428	21736285	20841713	38468570	35768570	32251428							5804570	5.89686e+06	5.91857e+06
U	YSHLSMLDYNPK		734.35	2	1466.69				1682713	1716999	1317342	2299742	2438599	2027628							429599	421913	341542
U	MDELRPLLPVLEEYKADAK		744.064	3	2229.17				44608.1	76176.1	63913.1	1342942	1714913	1688370							132376	182836	583885
U	LVLQFK		374.242	2	746.469				6125428	5765142	5764570	5410570	5485428	4775142							1470113	1560228	1233370
U	LTGLSDPVTVK		565.327	2	1128.64	667142	720799	478570	40085713	40008570	40171428	66854285	60599999	53291428	334199	440542	291799		362028	561456	28934175	29232075	22178400
U	QVEESHKQHLAR		487.923	3	1460.75				35545.1	54085.1	51825.1	240796	161956	182830								42102.1
U	DLQYVEK		447.732	2	893.449		169416		8540285	1.513e+07	7465999	23099143	21491428	20184286							9.19189e+06	9444914	9691320
U	LSAASGGTLDR		524.275	2	1046.54				4220285	4380285	0	16770856	7659142	6321428							5904172	5606885	5792686
U	QVEESHKQHLAR	Gln->pyro-Glu	482.248	3	1443.72				1538543	488142	1.27703e+06	2.33106e+06	2.39443e+06	2.24586e+06							853228	754114	860562
U	YSHLSMLDYNPK	Oxidation	495.234	3	1482.68				0	0	2766170	3891428	3358856	2690113							781770	1052942	666828
U	VSNLEER		423.719	2	845.424				12253713	0	15268570	1804799	0	0			533770	1.46309e+06	443628		6432856	7733713	7676285
U	MDELRPLLPVLEEYKADAK	Oxidation	749.396	3	2245.17							817799	943199	1124342							67162.1	125545	282959
U	MDELRPLLPVLEEYKADAK	Oxidation	562.299	4	2245.17					125942	139650	3227428	3916856	3484285							263645	524599	1143256
U	CLCTVVAPQQTMCSR	Carbamidomethyl+Carbamidomethyl+Carbamidomethyl	604.274	3	1809.8				286142	417456		814428	893256	594370								156045
U	YSHLSMLDYNPKDR		435.461	4	1737.81					170413		2.19917e+06	1.75166e+06									384485	1.06506e+06
U	MDELRPLLPVLEEYK	Oxidation	620.997	3	1859.97				84530.1	47653.1	62499.1	852256	1096999	994342							33999.1	149925	299142
U	FQSHLLLR		507.298	2	1012.58				658285	480999	536456											850028
U	FDLKTETLLK		403.236	3	1206.69							693085	698999	626370							0	486513	742942
U	FGSWMTDPLAPEGDNR		896.902	2	1791.79				217190	231008	235850	135568
U	DLQYVEKMENQMK	Oxidation+Oxidation	563.26	3	1686.76																189668	194482	260813
U	FKQVEESHK		377.865	3	1130.57																692815	745835	642855
U	VWYMDGYHNNR		485.547	3	1453.62				3434856	2927713	2939999		1.08009e+06
U	FGSWMTDPLAPEGDNR	Oxidation	904.899	2	1807.78				187768	202859	236236
U	FGSWMTDPLAPEGDNR		598.27	3	1791.79				156110	148856	190513
U	FDLKTETLLK		604.35	2	1206.69																		120313
U	FKQVEESHK		566.293	2	1130.57
U	FRQVEESHK		387.2	3	1158.58					120705	72005.1	461456		0
U	FGSWMTDPLAPEGDNRVWYMDGYHNNR	Oxidation	811.855	4	3243.39
U	FGSWMTDPLAPEGDNRVWYMDGYHNNR		807.857	4	3227.4
U	LDPVSLQLLQTWNTSYPK		701.709	3	2102.1														1.52251e+06
U	CLCTVVAPQQTMCSR	Carbamidomethyl+Carbamidomethyl+Carbamidomethyl	905.907	2	1809.8
U	STGVLPTNPEESWQVYSSAQDSEGR		908.751	3	2723.23					811742	1.12257e+06
Q568Y7	NOE2_RAT	Noelin-2
U	LTGVSNPLTLR		585.846	2	1169.68			201528	16033142	15403429	12814286	13876000	12954000	11196572		104868					10321686	10993771	10500514
U	LDPHTLEVVR		393.556	3	1177.65				8253428	7219143	7191429	7624857	6559686	6721400							6583629	6511314	4197428
U	YQSNVVVK		468.761	2	935.508	457113	342170	433017	8711000	9628857	12977257	9417657	3028570	7453943	190708	174102	235336		345085		4394343	5280600	4371800
U	RVLEFR		410.245	2	818.476				695856	767885	817113	1.37743e+06	1.65174e+06	1.0892e+06							1244828	991885	785770
U	LDPHTLEVVR		589.83	2	1177.65					494028	498342	783599	659742	499799							657799	816313	640599
U	SFQELKDR		511.767	2	1021.52						280559		0	702342							513599	625599	602628
U	MTELLPLSSVLEQYK		875.968	2	1749.92				15082570	9385999	11486856	732963	1.89926e+06	1829542							85776.1	382999	2899999
U	MTELLPLSSVLEQYK		584.315	3	1749.92						6683713	482685	1.28926e+06	1.51963e+06							77693.1	385999	2776770
U	DLQYVR		397.214	2	792.413				2741572	3162972	3.08354e+06	2.30963e+06	2.12457e+06	2.54749e+06							2096629	2603258	2158457
U	MTELLPLSSVLEQYK	Oxidation	589.646	3	1765.92					32433.1	56779.1	0	511085	568285							236918	262785	674456
U	MTELLPLSSVLEQYK	Oxidation	883.966	2	1765.92					32613.1	45336.1	531970	587228	640028							91602.1	294226	736913
U	SFQELK		376.203	2	750.391				486085				770856								358199	302570	350056
U	VMALEAR	Oxidation	403.215	2	804.416					301685			438856		251099					556399	184399	279145	220782
U	VMALEAR		395.218	2	788.421				1.83551e+06	1.5978e+06	1.80006e+06	2.94743e+06	2.58929e+06	2.76369e+06								2.22329e+06
U	SMETLMR		434.207	2	866.399				5.06443e+06	1.34803e+06	4.29203e+06	3904343	2156656	2.1232e+06							807342	709970	734513
U	SMETLMR	Oxidation+Oxidation	450.202	2	898.389				49639.1	57665.1			103153	138245								50119.1
U	SWDTGYPK		477.222	2	952.429					133368													62548.1
U	LTLFQSPEEGWQLYTSAQAPDGK		856.087	3	2565.24
U	VWYMDGYYK	Oxidation	620.771	2	1239.53
U	SWDTGYPKR		370.517	3	1108.53
U	FGSWMTDTMAPSADSR		880.374	2	1758.73				2987999	2931142	3205142
U	SAGEAFMLCGVLYVTNSHLAGAK	Carbamidomethyl	799.396	3	2395.17
U	CVCTAVLPAQSTCAR	Carbamidomethyl+Carbamidomethyl+Carbamidomethyl	847.395	2	1692.77																	230873
P63057	NOE3_RAT	Noelin-3
U	LTGPLTVK		414.763	2	827.512	435566	257976	425045	1.58515e+07	1.58415e+07	1.62016e+07	9.20109e+06	9.2158e+06	9.7424e+06	155528	222959	207296	357770		857028	8.14289e+06	7.33869e+06	7.33969e+06
U	SLADFVSGAESR		619.804	2	1237.59	233025	239665	250128	2.14291e+07	2.1669e+07	2.04092e+07	1.03774e+07	1.00386e+07	1.30737e+07		142796	165779				6217715	7152342	9662571
U	VLSLETR		409.243	2	816.471				1.18167e+07	1.20607e+07	1.11885e+07	6.52746e+06	6.48934e+06	6.15226e+06	70108.1						6.91574e+06	6.28203e+06	6.42474e+06
U	YQSNLLLK		489.785	2	977.554				7.76614e+06	6044856	6.7202e+06	4.76886e+06	4189571	4.25583e+06	130062						3163600	3025600	3042143
U	LLTQFK		375.231	2	748.448				5.4196e+06	4.66946e+06	4629142	2.13814e+06	1.88497e+06	1.84737e+06							1.28257e+06	1335628	1.18737e+06
U	HFQELK		401.216	2	800.418				6987999	5751713	6676570	3026856	2643199	2652770							1.63257e+06	1.8612e+06	1116885
U	VYYSYSTK		505.745	2	1009.48	96513.1		67042.1	1.09234e+07	8.25686e+06	9.87829e+06	4.76143e+06	4.68914e+06	4.84029e+06							1792085	1.74486e+06	1.56657e+06
U	QLEDDRK	Gln->pyro-Glu	443.717	2	885.419				3.18742e+06	3.63666e+06	3.48237e+06	1119313	1.2042e+06	1400742							947143	924571	1137172
U	YSFDLGR		429.211	2	856.408				10436771	9832914	1466742	6708886	6829028	5882657							6845211	6527000	6532572
U	TYNLPFK		441.74	2	881.465		120593		8659999	1.10229e+06	6423142	6167258	5786743	5603143							5312648	4767371	5286286
U	MDELLPLLPVLEQYK		900.994	2	1799.97				8.37371e+06	3157428	10463142		21810.1	263158								26273.1	339885
U	MDELLPLLPVLEQYK		600.999	3	1799.97				6375713	2850456	7103428	76408	120577								48305		382513
U	VWYMDSYTNNK		710.814	2	1419.61				7.83131e+06	6257142	6.79089e+06	262713	316856								87202.1	57288.1
U	DFQYVLK		456.745	2	911.475		161502		10109543	10270600	10185886	6914143	6862886	5998171							4907286	4929229	4619200
U	MDELLPLLPVLEQYKTDAK		739.401	3	2215.18
U	TSTYEYTDLPFHNQYFHLSMLDYNAR		807.37	4	3225.45																		362028
U	LLTQFKEELR		426.247	3	1275.72					269862	239365										175073		379370
U	EGWQVYSSAQDPDGR		847.874	2	1693.73				2.32649e+06	1.82449e+06	1.63163e+06
U	EKMDELLPLLPVLEQYK		686.711	3	2057.11				4228285		5578285												580342
U	MDELLPLLPVLEQYK	Oxidation	606.33	3	1815.97					1225570											32228.1		145322
U	LRDCMK	Carbamidomethyl	411.702	2	821.389				441656	399170	116050		168133
U	MDELLPLLPVLEQYK	Oxidation	908.992	2	1815.97
U	VWYMDSYTNNK	Oxidation	718.811	2	1435.61
U	FGAWMTDPLASEK		726.845	2	1451.68				9305713	8105142	8.43743e+06			48422.1
U	SAGESFMLCGTLYVTNSHLTGAK	Carbamidomethyl	815.391	3	2443.15
U	SLADFVSGAESR		413.539	3	1237.59						65176.1										201945	205430	219682
U	CLCTVVAPEQNLCSR	Carbamidomethyl+Carbamidomethyl+Carbamidomethyl	602.948	3	1805.82																	182022
U	FGAWMTDPLASEKNNR		612.961	3	1835.86				791628	560170
Q8CFV4	NRN1_MOUSE	Neuritin
U	LGDSMANYPQGLDDKTNLK		694.005	3	2078.99				8494570	7953428	7146856	935113	1023342	2683970							102708	84893.1
U	LGDSMANYPQGLDDKTNLK	Oxidation	699.337	3	2094.99				2.0814e+06	1.70271e+06	1.67777e+06	958856	602656	784142							149028	153036	304599
U	GFSDCLLK	Carbamidomethyl	470.234	2	938.453				3736285	4051142	3647428	2049456	1720513	1910599							2.08154e+06		2333485
U	LGDSMANYPQGLDDK		812.37	2	1622.72				1.8088e+06			435428											103842
U	CDAVFK	Carbamidomethyl	370.176	2	738.337																74113.1
Q8C8N3	VWC2_MOUSE	Brorin
U	GCVDESGFVYALGEK	Carbamidomethyl	815.874	2	1629.73				3.318e+06	2.59294e+06	3.16771e+06	51853.1	65842.1	300142							77299.1	131885	244473
U	NGPNCFAETAVLPAGR	Carbamidomethyl	837.407	2	1672.8					498170	582656	140665	182025	214633							50005.1	75042.1	251425
U	TYQTLEEFVVSPCER	Carbamidomethyl	929.438	2	1856.86				568885	454970	543428											118599	26705.1
U	GCVDESGFVYALGEK	Carbamidomethyl	544.252	3	1629.73				813599	660370	960256										47956.1	65950.1	121342
U	TYQTLEEFVVSPCER	Carbamidomethyl	619.961	3	1856.86				883313	973542		31410.1		117790							134216	519828	60933
U	GCVDESGFVYALGEK	Propionamide	822.882	2	1643.75				764085	523799	686228
U	TDECTLCHCTYEEGTWR	Carbamidomethyl+Carbamidomethyl+Carbamidomethyl	739.959	3	2216.86				1.65954e+06	1.84994e+06	1.34417e+06
U	NYCEFR	Carbamidomethyl	444.687	2	887.36								245690								878428
B2RUY7	VWC2L_HUMAN	von Willebrand factor C domain-containing protein 2-like
U	GCVDDSGFVYK	Carbamidomethyl	623.774	2	1245.53				3.41257e+06	2.81969e+06	3.69e+06	1.79031e+06	1.55703e+06	1.34143e+06							1.18191e+06	1013313	1198970
U	GCVDDSGFVYK	Propionamide	630.782	2	1259.55					677599	764913	234156	708828	254236								194553	195536
U	NFCEYHGK	Carbamidomethyl	527.724	2	1053.43
U	NGPNCFAGTTLLPAGLEVK	Carbamidomethyl	653.672	3	1957.99					500599	432599										25768.1	70525.1
Q86VH4	LRRT4_HUMAN	Leucine-rich repeat transmembrane neuronal protein 4
U	LQTLQSEQFK		611.327	2	1220.64				1762628	1541628	1468085	2578628	1978685	1834685							1548885	1516370	1341628
U	NLDLSYNK		483.748	2	965.482				1603170	1.60391e+06	1629770	925885	2.30623e+06	1.89714e+06							0	1279542	1.06871e+06
U	NAFAGLLK		417.248	2	832.481				1287485	1358942	1315142	2118170	2300113	1669199							1476456	1514713	1105428
U	VFQDCR	Carbamidomethyl	412.69	2	823.365				335656		297028	449256		345428							246765	199776	276753
U	DHSFLATLAR		565.801	2	1129.59				503828	792685	515570	749542		760799							368199	298113	241619
U	LLLLHLR		439.303	2	876.591						89253.1		229370	424913							162282	152170	156673
U	SLYLQWNR		540.285	2	1078.56			770656	727428	752513	747542	651485		630656	1.18389e+06			823028		816970	96722.1	162708	252839
U	SAAPALYLER		545.798	2	1089.58				3724570	3332856	2930856	5131428	5072856	4207428							1162828	1190056	989285
U	NLDFLDLGYNR		670.336	2	1338.66		60622.1		448628	410799	532170	2666742	2841885	2721370							215419	534342	0
U	ESTMLCAGPK	Carbamidomethyl	547.254	2	1092.49				692370	822428	794542	835542	963999	747228							279430		276893
U	SLCPLFYWLK	Carbamidomethyl	663.849	2	1325.68								146779
B1AXV0	FRS1L_MOUSE	DOMON domain-containing protein FRRS1L
U	HDLDSPPASER		612.286	2	1222.56	36897142	36950960	35819999	2574456	2417856	2333913	6718570	6813428	6867713	17787257	16726570	15064176	22395513	25203999	20062856	967828	1158485	1218999
U	ARGDAGADEAVPR		642.818	2	1283.62	9258285	10121142	8131713	1029170	850742	891428	1910370	1830628	1895799	4061142	4129713	3778285	7294570	9137428	5958285	265665	201782	211925
U	NPARDEEGVFENNR		549.589	3	1645.74	133762856	202065713	112917142	12909428	10399713	11401713	27838570	25058285	26201713	50791428	52087400	65725713	64228570	72099999	67388570	1828113	1825485	2897142
U	DEEGVFENNR		604.763	2	1207.51	38802856	36221113	37875428	4616856	3705713	4071999	8516856	7707999	7880285	15910570	14217142	13322856	16105142	16831713	17361999	1082685	1113199	1023370
U	GDAGADEAVPR		529.249	2	1056.48	41982856	35679999	37539999	2934856	3475142	2936570	8333428	8001490	9316570	30271428	26439713	25993027	43971485	40162856	33562856	1571999	1580628	1466399
U	RPVNVPR		419.256	2	836.498	8523142	8265705	8972856	895885	969656	922456	1802570	1805085	1937570	4129142	4154570	3782285	6881428	6184627	5272856	289999	372342	373799
U	FKRPVNVPR		371.561	3	1111.66	15559428	17080285	15895142		2.1308e+06		3621999	3891428	3625713	20587428	8927428	7224285	9309713	10743713	9942285	508685	391170	608085
U	MGGDDVMACVHDDNGR	Carbamidomethyl	583.564	3	1747.67	53074285	49922856	51468570	6172570	6105428	5140570	8904856	9028856	10250285	9622570	9931142	8317428	10548285	12172856	11357713			214190
U	MGGDDVMACVHDDNGR	Carbamidomethyl+Oxidation	588.896	3	1763.67	13919142	13551999	13550570	1322428	921685	1.43346e+06	2210942	2245199	2005342	4170570	4349713	3594570	5127999	5453713	5068570
U	NPARDEEGVFENNR		823.879	2	1645.74	6534856	6016570	5299142	905428	636370		1.25094e+06	1.12051e+06	1253856	2260428	2251685	2070428	3692856	4500570	3449142			168545
U	ARGDAGADEAVPR		428.881	3	1283.62		89185713	0	8207999	0	7.78457e+06	1.89083e+07	17409428	1.74246e+07	45371428	4.15257e+07	39508570	61099657	66748570	53097142	58685	2902285	0
U	YGKPGCNAETCDYFLSYR	Carbamidomethyl+Carbamidomethyl	734.319	3	2199.94	92397142	37334285	56737142	8017713	5595142	6071142	406685	200222	2171770	1742942	1887142	1434885	48362571	56682856	53551428	139099	686999	174610
U	LKVEDCGR	Carbamidomethyl	488.748	2	975.481	9126285	8584285	9404285	0	0		0	1825456	1865228	2986570	2878285	2461713	6338856	6709142	4696285	307599	242039	333428
U	LQHFYNVGQWAK		497.589	3	1489.75	31391428	25699713	30891428	22241999	17410856	18130570		260845	878228	539799	678856	453485	11897142	15112856	10542285		38256.1
U	HDLDSPPASER		408.527	3	1222.56	15670285	15293999	15543071			1.22326e+06	3544856	3665428	3769142	7781999	7094570	6634856	11458382	12897142	9177428	507313	539342	808970
U	YLSEEGYPFPTAPPVDPFAK		742.365	3	2224.07	4397142	487599	8399142	1537542	1076685	1.33157e+06	150750	73756.1	92176.1	236973	165965	346999	8.47314e+06	1.03163e+07	10305142		190713
U	MGGDDVMACVHDDNGR	Carbamidomethyl+Oxidation+Oxidation	594.228	3	1779.66	1154970	1138628	1274970				322713	394828	306170	676742	562599	736685	775228	1087542	747028
U	MGGDDVMACVHDDNGR	Propionamide	588.236	3	1761.69	16099142	14831428	14309428	1.71506e+06	1.53726e+06	1.78146e+06	2262942		2.17403e+06	4819999	5372570	4426856	4311142	5012856	4296570			65665.1
U	MGGDDVMACVHDDNGR	Oxidation+Propionamide	593.568	3	1777.68	4440285	4250285	3818570	647742	829828	528970	529256	681342	484485	2762085	2449542	2095513	2935713	2755399	2706885
U	FKRPVNVPR		556.838	2	1111.66	730085	612856	531085				163736	121416	199785	328713	368028	414228		424370	339428
U	LKVEDCGR	Propionamide	495.755	2	989.496	972370	915913	1105199			870085	383942			628856	613599	0	1073942	1328628	1.03637e+06
U	DEEGVFENNRVTCR	Carbamidomethyl	575.593	3	1723.76	1.41431e+06	1.34383e+06	1.41894e+06				198288		179373				1855056	1664770	1.65286e+06			83890.1
U	YGKPGCNAETCDYFLSYR	Carbamidomethyl+Propionamide	738.991	3	2213.95	9809713	4835428	10175999			1.47346e+06				475028	465913		11068285	11117999	12664570
U	MGGDDVMACVHDDNGR	Carbamidomethyl	874.843	2	1747.67	1581685	1.4358e+06	1.5262e+06	461628					373370		345570	337799	366513	473513	476370
U	HDSSYGTFASEFYDLR		632.28	3	1893.82													87345142	94208570	95228570	1090028	2752770	122016
U	MGGDDVMACVHDDNGRVR	Carbamidomethyl	501.717	4	2002.84	4513142	4.032e+06	5169428	291742								297942			1762542
U	LQHFYNVGQWAK		745.881	2	1489.75	2267913	1617599	1991370	1407628	1407685	1.1644e+06							721656	887285	673170
U	MGGDDVMACVHDDNGRVR	Carbamidomethyl+Oxidation	505.716	4	2018.84	1593485	1533085	1.63426e+06						221439	421142	234162	325199	1038856	1213313	1426485
U	HDSSYGTFAGEFYDLR		932.91	2	1863.81	2524456	760542	3807142	921628			33176.1				96939.1
U	HDSSYGTFAGEFYDLR		622.276	3	1863.81	52653171	15607999	67334285	8549428		9333142	973628	599113	2285713	2587628	2039913	2386085
U	MGGDDVMACVHDDNGR	Propionamide	881.851	2	1761.69	441770	543142	501656							167056	152022	198882	143736	269882
U	KMGGDDVMACVHDDNGR	Carbamidomethyl	626.263	3	1875.77	1325913	1.02289e+06	1096513						191716		343970	229470
U	YLSEEGYPFPTAPPVDPFAK		1113.04	2	2224.07	1.01069e+06													2610056	1.94629e+06
U	MGGDDVMACVHDDNGR	Oxidation+Oxidation+Propionamide	598.9	3	1793.68	471656	542456							70633.1		488542	507485	341656	396599	482142
U	MGGDDVMACVHDDNGR	Carbamidomethyl+Oxidation	882.84	2	1763.67	443885	348285	344999				103950			157476		154005
U	HDSSYGTFASEFYDLR		947.916	2	1893.82													4648570	5559428	5289428		99188.1
U	MGGDDVMACVHDDNGRVR	Propionamide	505.221	4	2016.86	1200685	1.50329e+06	1417685							236099			827256	891828	1.14249e+06
U	MGGDDVMACVHDDNGRVR	Carbamidomethyl+Oxidation+Oxidation	509.715	4	2034.83	206136	239328	156673											198785	175105
U	MGGDDVMACVHDDNGRVR	Carbamidomethyl	668.621	3	2002.84	830228	981428	919456						191902				406085	528285	249965
U	YGKPGCNAETCDYFLSYR	Propionamide+Propionamide	743.663	3	2227.97	491313												1406570	1739856	1399656
U	MLGADVEFELSADTDGWVAVGFSSDKK		958.788	3	2873.34
U	AGGLGGGSVPARAR		409.23	3	1224.67				0
Q8BGD5	CPT1C_MOUSE	Carnitine O-palmitoyltransferase 1, brain isoform
U	AGNAVHTLLLYR		664.378	2	1326.74	13175713	8389999	8058285	694542	513256	736113	7192285	7433713	5775142	2383942	4547142	2413313	7734285	7328856	6525428	363913	463942	706342
U	AGNAVHTLLLYR		443.254	3	1326.74	71791428	76659999	69334285	4591142	3955142	4727142	61131428	64645713	51294285	18683142	20070856	18621428	65242856	57811428	54505713	3579428	4490285	5715428
U	LFSFQR		399.219	2	796.423	33765713	31768570	30634285	3600285	3979713	3871142	25080285	25894856	21996285	9135428	9099713	9337142	31165713	27588285	27806856	70048	0	3350856
U	EACQFVR	Carbamidomethyl	455.216	2	908.417	10331142	11535999	10209142				10117713	10821713	9535428	3.79943e+06	3.29257e+06	3.77171e+06	1.5452e+07	1.20997e+07	1.12569e+07	1657942	1962599	1781913
U	LQLYLQLK		509.818	2	1017.62	1.09543e+06	1084199	1424828	89419.1	85679.1	99788.1	1480942	1386542	1255485	331913	368256	203139	20254856	12060285	9871999	62328.1	238962	286942
U	AAMSGQGLDR		503.243	2	1004.47	20706856	19161142	19537428	2.52703e+06	2.29206e+06		17753428		0	5477428	6158285	6421713	6665713	6286856	5812285	836742		1.17106e+06
U	GQFCLTYESAMTR	Carbamidomethyl	782.35	2	1562.69		1.19114e+06	1.19486e+06				1550056	1691399	1.5026e+06				6942570	5893713	5.09714e+06
U	GQFCLTYESAMTR	Carbamidomethyl+Oxidation	790.348	2	1578.68	1.24946e+06	1.33266e+06	1.36637e+06				827913	805885	855199	280645	314942	470942	1.4948e+06	1.69603e+06	1.24531e+06
U	TDQQCLALFR	Carbamidomethyl	626.311	2	1250.61	26418285	30488570	24640570	2812256	2890285	2768028	22849428	22151142	18884570	7442570	7535999	7254285
U	EAVDKHQALLK		626.356	2	1250.7	2263628	2323170	1950770	266665	252073	343942	1777113	1688313	1577742	491285	489913	485085
U	QPVPGAQETVR	Gln->pyro-Glu	582.804	2	1163.59	5436570	5096856	5466285	790342	926313	905313	4858570	5588856	4278856	1883713	2015513	1936913
U	YSNLSCK	Carbamidomethyl	436.203	2	870.39	11219286	12971999	13008285	1.254e+06	1528999	1.71909e+06	10948931	13070856	11251142	3202856	3660285	4270285	1.08731e+06		1.06309e+06
U	GHPDPALPKPQR		438.242	3	1311.7	10857142	9322285	8970570		1039628	1292799	7398856	7617999	6026570	2947142	2814828	3069999
U	QLQPSLSLALR	Gln->pyro-Glu	604.854	2	1207.69	5015142	4937999	4808285	337799	313456	426113	3755999	4149428	4165713	1325313	1.376e+06	1474999
U	TWLALVR		429.763	2	857.512	1068170	879313	894856					912742		353799	530685	561513	729428			255293	193288	355085
U	AAMSGQGLDR	Oxidation	511.24	2	1020.47		974628	913856			151579	105808	857799	766799		348913	394399		688456	628570
U	VGTHSSNGLLSPR		662.852	2	1323.69	1.66757e+06	2.74948e+06	1.31486e+06		236439	334428	979228	987199	1.04891e+06	1.28306e+06	841113	927628	1.25931e+06	1.4606e+06	1.1642e+06
U	QELPPTLLMGMRPLCSAQYER	Carbamidomethyl+Gln->pyro-Glu	825.073	3	2472.2	1.44014e+06	1.73991e+06	2.2674e+06	66328.1	51556.1	106999	1.39754e+06	582542	954856	134542	114559	252825				74945.1	119079	196416
U	QPVPGAQETVRK	Gln->pyro-Glu	646.852	2	1291.69	0	7994856	8922570	1.10894e+06		868570	6660570	6560285	6776570	1947170	2105370	1671885
U	QFTGLGESSGWK	Gln->pyro-Glu	640.301	2	1278.59	217893	227442	146253	258782	102630	167876				91062.1	50096.1	67488.1
U	ATALANDFLR		546.296	2	1090.58													77645713	72205713	67699999	7428285	7586570	6184570
U	LPGVEKDHLR		582.33	2	1162.65													1203942	993999	836542	169539	94348.1	86788.1
U	QPVPSAQETVR	Gln->pyro-Glu	597.809	2	1193.6													11041999	10520570	10647142	1392628	1460713	1301828
U	TVDPNTPTSSTNL		673.825	2	1345.64													23730856	20668570	21442856	3273428	3179142	2998856
U	AMDNKETDQHCLALFR	Carbamidomethyl	487.981	4	1947.89													8737713	7.23771e+06	5831142	777542	626370	1039399
U	ETDQHCLALFR	Carbamidomethyl	463.891	3	1388.65													1.02257e+07	8.54657e+06	7.11686e+06	794256	850742	1.039e+06
U	YNFLSCK	Carbamidomethyl	466.221	2	930.427													22001428	17424570	13617999	2.398e+06	2.36466e+06	2191599
U	QPVPSAQETVRK	Gln->pyro-Glu	661.857	2	1321.7													9897713	9995999	8877428	1478313	1513656	2444856
U	VAVDKHQALLK		611.369	2	1220.72													2066028	941742	1125228	145776	154433	130896
U	TLSGNLDCHVFPFSHFGK	Carbamidomethyl	516.501	4	2061.97													33105713	27880285	2.11477e+07	157050	521628	830056
U	DYLCHLQDSQHVAVFHQGR	Carbamidomethyl	578.276	4	2309.08	8162856	7904570	7676856				12388856	8756285	6709428	1.63726e+06		1.4572e+06
U	VAVDKHQALLK		407.915	3	1220.72													13600570	10525713	11317999	1604628	1693628	1454799
U	QPVPGAQETVR		591.317	2	1180.62	4492856	3386856	4022570	585285		606228	3144856	3209142	2665428
U	DDAFDSVVALANDFLR		589.956	3	1766.85	127528	43708	171876				76036	68928	72859	40805.1	49588.1	41173.1
U	DRGQFCLTYESAMTR	Carbamidomethyl+Oxidation	617.61	3	1849.81		1.44109e+06	1.12497e+06				1.179e+06	1.05454e+06	1.01714e+06		344828			2.38549e+06	2.257e+06
U	VGTHSSNGLLSPR		442.237	3	1323.69	14909142	27447428	12785999	3.008e+06		2.908e+06	18742570	13129428	10749142	9289428	8028570	8203428					306085
U	KYLESMRPVLR		464.599	3	1390.78	3.61286e+06	3.89257e+06	3.39514e+06		222053		2.77786e+06	3.31229e+06	2.71469e+06	1.11506e+06	1.2806e+06	930456
U	AMDNKETDQHCLALFR	Carbamidomethyl+Oxidation	491.979	4	1963.89													4.47e+06	3.78743e+06	3.11971e+06	463428	472885	360228
U	TLSGNLDCHVFPFSHFGK	Carbamidomethyl	688.332	3	2061.97													8057713	9333713	6523142	62199.1	119533	192299
U	VGTHSPNGLLSPR		445.577	3	1333.71													18956285	15993713		2699199	2722542	2427256
U	VGTHSPNGLLSPR		667.862	2	1333.71													1916170	1407570	1375370	246519	235053	246513
U	SMWAQVR		439.221	2	876.428		380970	293913	451570	359942	374342	307285	306713
U	YLESMRPVLR		421.901	3	1262.68	19584856	21135142	0		2043799	2118599	14975713	12703142			6922285	7261999
U	ENPAASLDTYAHTLLTGQGHDR		592.539	4	2366.13	4606856	4128285	4245428				5319577	5435999	6840285	334199
U	EDPAASLDAYAHALLAGR		614.311	3	1839.91													252414285	317799999	163117142	184428	630485	4356285
U	YLESVRPVLGDDAFDR		617.979	3	1850.92													122719999	116294285	102065713	1283256	2717713	8927142
U	KYLESVRPVLGDDAFDR		660.678	3	1979.01													16553142	17638028	14077713	116905		926485
U	QPVPSAQETVRK		447.249	3	1338.73														930942	829970	128719	201859	117750
U	GQFCLTYESAMTR	Carbamidomethyl	521.903	3	1562.69	258756	374228	385170				658799	436799	449056				2.22357e+06	1.74874e+06	2112770
U	SFTLLVFSNGK		606.835	2	1211.65	0	0	2114742				0	5109713	0	397256	441970	513656	10841999	8619999	8003999
U	LPGVEKDHLR		388.556	3	1162.65													6601999	5087142	4.41229e+06	662513	1288570	559342
U	QELPPTLLMGMRPLCSAQYER	Carbamidomethyl	830.748	3	2489.22	1010085	1054599	1399856				1287399	1312142	1599913
U	QELSPTLLMGMRPLCSAQYER	Carbamidomethyl	827.408	3	2479.2													6137713	4462285	4131428		32605.1
U	QPVPSAQETVR		606.323	2	1210.63													2973142	2265770	2030142		391085	343285
U	HVAVFHR		433.243	2	864.472													2923428	2405828	2007770	176996	136262	115819
U	AMDNKETDQHCLALFR	Carbamidomethyl+Oxidation	655.637	3	1963.89													1.421e+06	1.0106e+06	929799	148325	150010
U	QPVPGAQETVRK		437.246	3	1308.71	2.30329e+06	1.60209e+06	1748713				1.70634e+06	2.00614e+06	1.4524e+06			312170
U	VGQHFKR		436.248	2	870.482													215750	150099	165962	35259.1	22668.1
U	DRGQFCLTYESAMTR	Carbamidomethyl	612.279	3	1833.81							2.70871e+06	1.99077e+06					5474856	5103142	4804570
U	KYLESVRPVLGDDAFDR		495.76	4	1979.01													11713428	1.40254e+07	9779713			711970
U	GENSDYRYNFLSCK	Carbamidomethyl	584.926	3	1751.76													1.90889e+06	1.60351e+06	1.29557e+06	1.11937e+06	1.03014e+06	1.14743e+06
U	YLESMRPVLR	Oxidation	427.232	3	1278.68	4.59171e+06	3.52257e+06		647685			2019570	3.96057e+06	2.21986e+06	1685913	1920942
U	AMDNKETDQHCLALFR	Carbamidomethyl	650.305	3	1947.89															2.23151e+06	329256		376570
U	YLESVRPVLGDDAFDR		926.465	2	1850.92													4406856	4651142	4379713
U	QLQPSLSLALR		613.367	2	1224.72	7935428	7184570	7399428			564856		8.51571e+06	7.07943e+06	1865913	1960142	2261485
U	TVDPNLPK		442.248	2	882.481	0	40468570	0	5221713		5.24971e+06	36805713	37942856	31557142	13533713	12849713	13307428
U	ENPAASLDTYAHTLLTGQGHDR		789.716	3	2366.13	1.2586e+06	1.10817e+06					1470942	1332199	1540999			217793
U	GHPDPALPKPQR		656.86	2	1311.7	346142	356856	359970				373942	504656	320313
U	DYLCHLQDSQHVAVFHQGR	Carbamidomethyl	770.699	3	2309.08	1.35906e+06	779656	971428				1.4628e+06	1.37434e+06	1.31306e+06
U	HLFALYLMSR		417.562	3	1249.66								201148	248099				3417713	1474113	1711456
U	EAVDKHQALLK		417.907	3	1250.7	258713	27488285			2.0372e+06		0	0			6464570	7463999
U	ERTDQQCLALFR	Carbamidomethyl	512.924	3	1535.75	2252056	2008570	2371342			234973		2034885	2034656	685170	597713
U	GHPDPTLPQPQR		448.234	3	1341.68																788570	867713	690999
U	HLFALYLMSR		625.839	2	1249.66													4320285	3655713	3266856
U	QFRGENSDYR	Gln->pyro-Glu	627.779	2	1253.54													4673999	0		756770	577056	494685
U	EAVDKHQALLK	Glu->pyro-Glu	411.903	3	1232.69	6601567	6609999	5655713							28731428	2911142	3441999
U	LGQHLENALLDVASLFR		632.683	3	1895.03													72662856	1.85194e+07	2.14089e+07
U	TLSGNLDCHVFPFFHFGK	Carbamidomethyl	531.51	4	2122.01	144170	249270	283265				484513	649656	705228	57576.1	85319.1
U	QELSPTLLMGMRPLCSAQYER	Carbamidomethyl+Gln->pyro-Glu+Oxidation	827.064	3	2478.17													2.19131e+06		1.69123e+06		34385.1	50179.1
U	THAATALEAVEGAAFFVSLDSEPAGLTR		944.479	3	2830.41													90573429	47145143	82992571		77065.1
U	QELSPTLLMGMRPLCSAQYER	Carbamidomethyl+Oxidation	832.74	3	2495.2														1.27286e+06	938656
U	EDPAASLDAYAHALLAGR		920.963	2	1839.91													31514285	24717999	30879999
U	QELSPTLLMGMRPLCSAQYER	Carbamidomethyl+Gln->pyro-Glu	821.732	3	2462.18														1.5238e+07	1.52074e+07			334856
U	HLFALYLMSR	Oxidation	422.894	3	1265.66	321228	236202					482628		525228				659028	558113	488170
U	QPVPGAQETVRK		655.365	2	1308.71			151028				91136.1
U	DDAFDSVVALANDFLR		884.431	2	1766.85	46416.1		0					24870.1
U	GHPDPTLPQPQR		671.847	2	1341.68													1.2214e+06
U	LGQHLENALLDVASLFR		948.521	2	1895.03													4.266e+06	1.02389e+06	1.68677e+06
U	QFTGLGESSGWK		648.815	2	1295.61				249942								371770
U	CCHVSSDSFLQLVLQLAHFR	Carbamidomethyl+Carbamidomethyl	605.052	4	2416.18													2.54909e+06	1.35529e+06	1.77951e+06
U	GSLLNSTYYMMDFLYVTPTPLQAAR		951.471	3	2851.39													33311428	21982285	16349142
U	ETDQHCLALFR	Carbamidomethyl+Glu->pyro-Glu	457.887	3	1370.64															765513	81576.1
U	ETDQHCLALFR	Carbamidomethyl	695.333	2	1388.65													1324570	0	1123713
U	ALEQQFQDLLDDPSPACPLEEHLAALTAAPR	Carbamidomethyl	854.925	4	3415.67													128259999	115248570	132265713
U	THAATALEAVEGAAFFVSLDSEPAGLTR		708.611	4	2830.41													963570		338856
U	SMWAQVR	Oxidation	447.219	2	892.423
U	LLLSHHGWLLEPHGTMSSPTK		586.059	4	2340.2
U	ALEQQFQYLLDDPSPACPLEEHLAALTAAPR	Carbamidomethyl	866.934	4	3463.71
U	ALEQQFQDLLDDPSPACPLEEHLAALTAAPR	Carbamidomethyl	1139.56	3	3415.67													71751428	65162856	77322856
U	LQWDLPEQLQPSLSLALR		703.056	3	2106.15
U	QPVPSAQETVRK		670.37	2	1338.73
U	GHDRWFDK		530.752	2	1059.49
U	LLLSHHGWLLEPHGAMSSPTK		578.556	4	2310.19
U	EDPAASLDAYAHALLAGR	Glu->pyro-Glu	608.308	3	1821.9													5.17571e+06		3.94429e+06
U	GSLVNSTYYMMDFLYVTPTPLQAAR		946.8	3	2837.38
U	THAATALETVEGAAFFVSLDSEPAGLTR		954.482	3	2860.42
U	ALEQQFQYLLDDPSPACPLEEHLAALTAAPR	Carbamidomethyl	1155.58	3	3463.71
U	LQWDLPEQLQPSLSLALR		1054.08	2	2106.15
U	AEAHQASSLLSSLSSDGAEVELSSPVWQELYLCALR	Acetyl+Carbamidomethyl	987.235	4	3944.91
U	SWCTSNYVSDWWEEFVYLR	Carbamidomethyl	843.039	3	2526.09
Q9ES21	SAC1_RAT	Phosphatidylinositide phosphatase SAC1
U	TNVLQSLLAR		557.833	2	1113.65	4997999	4538570	4129428	369828	432570	428999	4090570	4475713	4050856	1331656	1251199	1243828	3785142	3.69229e+06	2953713	297342	362170	447428
U	ATDFDVLSYKK		429.559	3	1285.66	5.56829e+06	5.38114e+06	4.65171e+06	779656	661570	712228	3.88857e+06	3.90229e+06	3.08829e+06	1.07191e+06	1.30294e+06	1.23234e+06	6385713	2877428	3220285	565142	465399	405142
U	QVLLNLVNHK	Gln->pyro-Glu	580.843	2	1159.67	2.16089e+06	2.10794e+06	2.31346e+06	406628	386513	369999	2.1806e+06	1.48583e+06	1.75454e+06	581428	640113	817085	2.83909e+06	2.21249e+06	2.03057e+06	313999	321142	317370
U	QVLLNLVNHK		393.24	3	1176.7	2117142	2095056	2839113	284373		253813	1.59443e+06	1630142	1692256	637256	644970	512628	1.01237e+06	594742	1.0426e+06		127962
U	LEEQDEFEK		583.764	2	1165.51	2963713	2228513	3093428	615656			2303428	2883713	1605856	1138056	1087228	1115342	1489685	1596999	1184199
U	TMLHLTDLQLQDNK		557.291	3	1668.85	3.78771e+06	3.32686e+06		310085		348399	2719485	2484342	1951656	779828	863742	967342	1805142	1.11746e+06	1426885	91059.1	122485
U	SLQAQLQR		472.27	2	942.525	2.28689e+06						1.71991e+06	1.9256e+06	1.54146e+06	688456	612885	474199	1.84666e+06	2.08314e+06	1.6728e+06		362370	331485
U	ATDFDVLSYK		579.787	2	1157.56	354542	1783885	1479628	366570	464113	413199	1.43149e+06	1.43443e+06	1.14514e+06	869285	883199	716885			1.00749e+06	145499
U	NNFSDGFR		478.715	2	955.415	2081085	2106085	1949885	410485			1264085	1194113	1.1078e+06	472770	782313	660170	2088342	1908770	1510342		194633
U	LSNTSPEFQEMSLLER		940.957	2	1879.9	1606999	1576713	1.1986e+06		27922.1		1954170	1604456	1356228	288828	296113	246802	1.70923e+06		890056
U	GLDSEGHAANFVETEQLVHYSGNR		658.311	4	2629.22	4705999	3354856	4106285				4896570	4.77343e+06	4.10286e+06			486970	5834570	4893713	4508570
U	SNCMDCLDR	Carbamidomethyl+Carbamidomethyl	585.72	2	1169.43	1.09471e+06	1.49326e+06	1336913		198265		905942	931770	616370				343256		412542
U	ASFVQTR		404.719	2	807.424		1360342	1594085		214262				0				1.3254e+06	0	958885	232779	0	206333
U	VSTEVTLAVK		523.808	2	1045.6	1376970	956999	1124428				1.06837e+06							1.33863e+06	1454256
U	RSLQAQLQR		550.32	2	1098.63	319656	278333	285242				400685	213262					352342
U	ELSAQPEVHR		389.204	3	1164.59	3.40686e+06		2.57474e+06							1.08343e+06			2.88543e+06	1.69483e+06		390513		249010
U	VANHMDGFQR		392.186	3	1173.53	1791485	1882570	1975856	269996			1.7814e+06	0	1.49971e+06		0			435485	434056		105105	127285
U	GSEKPLEQTFAK		445.57	3	1333.69	4311713	3320285	3506570			532399	2927428	2.74454e+06	2.0688e+06		933770	897885
U	LHLTPEK		419.245	2	836.476	153859	354142	912913				859399		0		280508	273982		755885	541942	79182.1	81539.1
U	AATAYEHLK	Acetyl	523.269	2	1044.52	7585142	0	6507428	0			5869999	5586285	5809999	4.68e+06	1.7256e+06	1.83203e+06
U	HFDSQVLLYGK		653.843	2	1305.67	3173713	4.89086e+06	2.54474e+06							799085	852913	719885	2415256	3.03886e+06	1.67129e+06
U	VVTNQDGVFR		567.799	2	1133.58													3.92457e+06	3.58429e+06	2.61043e+06	548142
U	LGVLHVGQKLEEQDEFEK		525.276	4	2097.07	809570	678285	535742				1.67123e+06	1.1846e+06					2284228	1.25394e+06
U	MVSSLGSGMLR		569.291	2	1136.57	4.98457e+06	4.40514e+06	4.96e+06				3.56171e+06	4.00543e+06		1.6114e+06		1.28746e+06
U	FVWNGHLLR		381.214	3	1140.62	184619	194005	174916					313856	276870
U	MVSSLGSGMLR	Oxidation	577.289	2	1152.56	606799	527913	631256				577742		493656	249808	168370
U	QYAGTGALK		454.745	2	907.476		529599	684856				597885	492799				231282	101270
U	YFDWLLLSR		606.824	2	1211.63	231219												1.42286e+06
U	GLDSEGHAANFVETEQLVHYSGNR		877.413	3	2629.22	571228	704742	546142					718028	741656					1.02871e+06
U	ELSAQPEVHR	Glu->pyro-Glu	383.2	3	1146.58		210213										202139		257396
U	VGEFFNHVLWK		459.243	3	1374.71	173273	173496	154005				296513	341828
U	VVTNQEGVFR		574.807	2	1147.6	5951713	5336856	5265428		919685		4116285	4507999	3883999
U	NAWADNANACAK	Carbamidomethyl	653.286	2	1304.56
U	TQLGLVMDGFNSLLR		832.445	2	1662.88
U	TQLGLLMDGFNSLLR		839.453	2	1676.89													8726570	5950570	4.97914e+06
U	LSLLLDQVAEMQDELSYFLVDSAGK		928.805	3	2783.39
U	VANHMDGFQR	Oxidation	397.517	3	1189.53				131430			419142	313428		195590		129785
Q8R2Y0	ABHD6_MOUSE	Monoacylglycerol lipase ABHD6
U	SSLDDLSLVGQVK		680.87	2	1359.72	14742856	12174856	15012856	110774285	105157142	117165713	19775142	15932216	0	1208370	1219970	1005370	9829142	12055142	12101142	8653163	0	27316442
U	QDQVLDVSGADLLAK	Gln->pyro-Glu	777.904	2	1553.79	7049999	4975999	7118856	81782599	63131428	67517142	4673371	3932257	14351114	367256	436256	355856	9094856	10533713	8864570	3694686	11382570	11172508
U	LHQFVECLK	Carbamidomethyl	587.308	2	1172.6	1446913	1348285	1349228	10583142	8632285	8498285	4115142	4317142	3972285			122248	1403199	1306456	1110942	2360370	2490942	3643999
U	LHQFVECLK	Carbamidomethyl	391.874	3	1172.6	7.04686e+06	7117999	6302285	46722856	37682856	4.222e+07	20410285	2.08646e+07	1.83306e+07	395142			6.01486e+06	6349713	6213142	13903713	15469999	20079428
U	YSLHENMDK		568.756	2	1135.5	1167599	1111713	949599	8472856	7377999	8171713	4243142	3585713	3863142		71282.1		767656	839885	440056	775513	756085	894513
U	YSLHENMDK		379.506	3	1135.5	7914856	7223428	6431428	50425713	41537142	46217142	25627428	22117142	25444570	658370	655485	665542	3689142	3.80686e+06	3124285	5689713	5409999	6100570
U	VPQQLLQGLVDVR		732.93	2	1463.85	638999	269579	769113	9960570	9655999	10817142	267716	231616	948342				833770	850970	950313	1223199	1511342	376485
U	VPQQLLQGLVDVR		488.956	3	1463.85	369113	311285	479570	8268856	7050285	7100570	310628	226002	845399				724970	807370	892885	1294542	1482285	471570
U	SSLDDLSLVGQVKR		758.92	2	1515.83	647999	526285	609113	2590056	1945313	2.60737e+06	698942	404370	1536542				630313	1001799	1001056	601742	1111542	1346742
U	SSLDDLSLVGQVKR		506.283	3	1515.83	5205713	3789142	4965428	18330285	17307142	19940856	4479999	3536856	9364570	184773	211330	167779	5281999	7269428	6152570	6092756	10837999	13046285
U	NLHLVCVDMPGHEGTTR	Carbamidomethyl	484.735	4	1934.91	11324856	1.16277e+07	1.16757e+07	57022856	50457142	49665713	12568570	9696570	26908570		212425	190448	7037713	8.82829e+06	8049713	2405342	4660570	3694285
U	NLHLVCVDMPGHEGTTR	Carbamidomethyl	645.977	3	1934.91	4580856	4337999	4307999	22047999	26105713	18869713	4143999	3619999	9206856				3425142	3283713	3150570	791285	1481113	1339656
U	QDQVLDVSGADLLAK		786.417	2	1570.82	5884856	5104570	5390285	23812856	24197142	24983428	6817428	5392285	13374570				2432799	3650570	3113428	1574199	2960570	4789999
U	DMWLSVVK		489.26	2	976.505	2419313	2058085	2413428	25082285	21868570	22456570	1014170	900028	1280770				634313	530028	598342	37213.1	43193.1	218782
U	SSLDDLSLVGQVK		454.249	3	1359.72	1579628	1292199	1459342	12309999	13327428	11797428	2176828	2197885	4505713	143142			1402599	1313799	1707913	1268656	2608628	4367999
U	VPTQLLWGK		521.308	2	1040.6	3120285	1603056	1430713	71457142	64002856	65794285	838342	883370	864142						126570	121996		262005
U	NLHLVCVDMPGHEGTTR	Carbamidomethyl+Oxidation	488.733	4	1950.9	1.79371e+06	2.48517e+06	1.82674e+06	9221713	7916856	8511142	6182570	6064856	6855428				982113		975313	874799	1324656	2857713
U	YSLHENMDKLK		459.899	3	1376.68	4418285	4397428	3887999	15287428	14662570	14104285	9036856	9507713	0				2.34354e+06	2.61003e+06	1.97911e+06	765685		2323113
U	RTLGMQVR		480.774	2	959.534	782685	611170	731056	3546570	3734285	3566570	2067113	1940799	1646685				543885	690285	570285	434628	383085	421770
U	TLGMQVR	Oxidation	410.721	2	819.427	923456	901885	860999	4420856	3654856	4704285	0	2806713	2786199	144790			975713	1101456	947399	1387942	1602370	1788428
U	FKVPQQLLQGLVDVR		580.677	3	1739.01	228539	346856	386313	16445142	7407142	26660285	737428	468456	2191628			30053.1	2182999	7087142	3893713	8941428	3522570	1984342
U	FKVPQQLLQGLVDVR		870.512	2	1739.01				1.21826e+06	774142	2.24517e+06	43125.1	28996.1	117473					474170	253025	439742	158810	98208
U	LKVPTQLLWGK		428.268	3	1281.78	271213	269770	391970	14392285	12556856	13033428	117296	63185.1	176925
U	YSLHENMDK	Oxidation	576.753	2	1151.49				694170	626113	760313	424999	519456	472485				134708		100059	98182.1	179370	183222
U	YSLHENMDKLK	Oxidation	465.231	3	1392.67	625142		491370	1.87363e+06	1601942	1415085	1863028	1590713	1414799	93090.1		92268.1	459970	287570	379313	631599	744399	702428
U	DMWLSVVK	Oxidation	497.257	2	992.5	304628	302713		4911142	4363713	4135713	285828	278390	301285							90965.1	96902.1	74356.1
U	QDQVLDVSGADLLAK		524.614	3	1570.82		1579913		5432856	5.57686e+06	4854856	0	2272656	4909428					1.61791e+06		540656	884028	1969342
U	LYYWYWR		575.279	2	1148.54	464999	229645	366742	4467713	3259713	5009713	157742	149790	389513				253208	324542	261493			12033.1
U	RLHQFVECLK	Carbamidomethyl	443.908	3	1328.7	1.6038e+06	1.93963e+06	1.81366e+06	11626570	12782856	11924570	4579428	3797142	5294856								2.02234e+06	3.51914e+06
U	NLHLVCVDMPGHEGTTR	Propionamide	488.238	4	1948.92	573885	532542	482570	2718885	2847056	2.46506e+06	446370	305113	945085				772599	711570	806942	123179	118622	164773
U	YSLHENMDKLK		689.345	2	1376.68	380999	504113	406713	0	1.3776e+06	1543713	763599	1037856	891685				242008	285913	248656	53382.1
U	LPHNSFYR		517.264	2	1032.51	1029399	1320056	1112885	9272285	7327428	8291999	4705999	5079142	4634285			78002.1	1464085	1599456	1318685	214142	233362	248699
U	SLSNSQVEVLENCGHSVVMERPR	Propionamide	661.076	4	2640.27				8.65543e+07		9.706e+07	1.84877e+06	916142					2376028	2.48717e+06	1.92794e+06	353942	418085
U	SLSNSQVEVLENCGHSVVMERPR	Oxidation+Propionamide	665.075	4	2656.27	2.42131e+06	469713					1.58791e+06						422742	565228	426513	260730	406856
U	LKELEESAALQK		453.589	3	1357.75													15023428	20358570	17327428	21176570	21345142	50622856
U	LKELEESAALQK		679.88	2	1357.75													2688913	2997428	2790828	3236285	3204856	7713713
U	KLFLELVNEK		616.866	2	1231.72													1946342	2958285	2139599	1267713	1848885	3841713
U	ELEESAALQK		559.29	2	1116.57													1044028	1172628	1058285	4002570	3827142	6137713
U	KLFLELVNEK		411.58	3	1231.72													3405713	5.23114e+06	3556570	2503313	3838570	8232285
U	YSLHENMDK	Oxidation	384.838	3	1151.49	535370	509285	809713	5408285	4.344e+06	4.75857e+06	3.38429e+06	3.08857e+06	2690828	150456								1284370
U	LFLELVNEK		552.819	2	1103.62									30965.1				5.72286e+06	6493713	4849999	5263142	7496856	20216285
U	TLGMQVR		402.723	2	803.432	5.754e+06	5610285	5608570	0	27563713	2.79234e+07	16786285	15288570	16166856		556999	576742	6119999	0	5757713	4.338e+06
U	NLHLVCVDMPGHEGTTR	Propionamide	650.649	3	1948.92	241953	250185	291828				145848		472428				272733	317228		36239.1	92339.1
U	RTLGMQVR	Oxidation	488.771	2	975.528				98813.1	95202.1	104585	38508.1	67393.1	59825.1							27853.1
U	LKELEDSAATQK		666.854	2	1331.69	3270570	2436942	2820085	24047428	21007428	20245142	10553999	8313142	8733142	339370		234728
U	LKELEDSAATQK		444.905	3	1331.69	21242856	18189428	18129999	138768570	117119999	111711428	64108570	54565713	54131428		1.63649e+06	1.7274e+06
U	YAHHEDYQFCYSFR	Carbamidomethyl	641.602	3	1921.78													1.315e+06	2487628	1769999		308628
U	SLSNSQVEVLENCGHSVVMERPR	Carbamidomethyl	657.572	4	2626.26													10837142	12999713	11277142	4600570	6004856	480028
U	LKVPTQLLWGK		641.898	2	1281.78				2638370	2004828	2534085
U	ELEDSAATQK		546.264	2	1090.51	758970	676513	1553342	8913999	8174856	7763428	3030856	2940285	3441713	209439		196433
U	SLSNSQVEVLENCGHSVVMERPR	Carbamidomethyl	876.427	3	2626.26													1047999	1.35486e+06	1.009e+06	360685	390342
U	NLHLVCVDMPGHEGTTR	Carbamidomethyl	968.462	2	1934.91	229030	235519		1.85854e+06	1.20714e+06	1.14566e+06			410485
U	LFLELVSEK		539.313	2	1076.61	2699942	1241113	2774285	16648856	9826570	18807142	1.85114e+06	1.78809e+06	4322570			103205
U	KLFLELVSEK		603.361	2	1204.71	1348770	577199	1321056	6037713	4660285	7980570	708685	521999	1595570
U	KLFLELVSEK		402.576	3	1204.71	2719799	796828	2230942	11670570	7887882	11639999	1285142	962456	2829656		95268.1
U	LFLELVNEKSR		449.926	3	1346.76																	60085.1	150136
U	NLHLVCVDMPGHEGTTR	Carbamidomethyl+Oxidation	651.309	3	1950.9			547085	0	2811199	0	1848428	2155799	2131456				408570	441628	457113	355970	415485	633970
U	NLHLVCVDMPGHEGTTR	Oxidation+Propionamide	492.237	4	1964.92	150316			681170		377513	247982	541228	385342								93373.1
U	LLVDFLASVHNTDNK		562.633	3	1684.88													1.29194e+06	1.81646e+06	908428	431256	1185913	443056
U	LLVDFLASVHNTDNK		843.446	2	1684.88													176179	155933		30722.1	104513	28733.1
U	LHQFVECLKLNK	Carbamidomethyl	382.963	4	1527.82				414656													29733.1
U	LPHNSFYRK		387.877	3	1160.61							324142	280988	281730							153088	121622	119762
U	RLHQFVECLK	Carbamidomethyl	665.358	2	1328.7																		153819
U	YAHHEDYQFCYSFR	Carbamidomethyl	481.453	4	1921.78													1494656	2963999			470113
U	ELEESAALQK		373.196	3	1116.57																211808	171659	311599
U	LHQFVECLK	Propionamide	396.546	3	1186.62																177170		459256
U	ELEESAALQK	Glu->pyro-Glu	550.285	2	1098.56																49719.1	72450.1	100602
U	LPLLPSTPEEMSEMLQLCSYVR	Carbamidomethyl+Oxidation+Oxidation	875.758	3	2624.25				428456		1.27203e+06
U	SRYSLHENMDK		460.551	3	1378.63						314713			112696								80788.1
U	SLSNSQVEVLENCGHSVVMERPR	Carbamidomethyl+Oxidation	881.759	3	2642.25																	318656
U	SSLDDLSLVGQVK	Phospho	720.853	2	1439.69							45196.1		117990									57559.1
U	SLTNSQVEVLENCGHSVVMERPR	Carbamidomethyl	881.099	3	2640.27	368428		649085	8275999	6140856	8599999
U	SLTNSQVEVLENCGHSVVMERPR	Propionamide	664.58	4	2654.29			778770	7686856	6955142	8686285			250545
U	SLSNSQVEVLENCGHSVVMERPR	Propionamide	881.099	3	2640.27	368428
U	FKVPQQLLQGLVDVR		435.76	4	1739.01									31536.1							49739.1		5325.1
U	LPLLPSTPEEMSEMLQLCSYVR	Carbamidomethyl+Oxidation	870.427	3	2608.26						966285
U	YSLHENMDKLK	Oxidation	697.343	2	1392.67								129879	159373
U	LLVDFLASVHNTDNKK		454.251	4	1812.97																0	0
U	LLVDFLASVHNTDNKK		605.332	3	1812.97													335456			80230.1	216005
U	VPTQLLWGKQDQVLDVSGADLLAK		865.478	3	2593.41						1.04566e+06
U	VPTQLLWGKQDQVLDVSGADLLAK		649.36	4	2593.41
U	LHQFVECLK	Propionamide	594.316	2	1186.62
U	YVHHEDYQFCYSFR	Carbamidomethyl	650.946	3	1949.82					413485	853856
U	YVHHEDYQFCYSFR	Carbamidomethyl	488.461	4	1949.82					532485	1.37229e+06
U	LPLLPSTPEEMSEMLQLCSYVR	Carbamidomethyl	865.095	3	2592.26						4.47714e+06												201113
U	SLSNSQVEVLENCGHSVVMERPR	Carbamidomethyl+Oxidation	661.571	4	2642.25														3.08514e+06		3455428	4.59486e+06	619485
U	SLTNSQVEVLENCGHSVVMERPR	Carbamidomethyl+Oxidation	665.075	4	2656.27		469713	4631713	26053428	19978570	21800285	1.58791e+06		1286770
U	SLSNSQVEVLENCGHSVVMERPR	Carbamidomethyl+Phospho	903.082	3	2706.23
U	LPLLPSTPEEMSEMLQLCSYVR	Carbamidomethyl	649.073	4	2592.26
U	SLTNSQVEVLENCGHSVVMERPR	Carbamidomethyl+Oxidation	886.431	3	2656.27				2014513	1.67446e+06	2280170
U	SLSNSQVEVLENCGHSVVMERPR	Carbamidomethyl+Oxidation+Phospho	908.414	3	2722.22
U	LPLLPSTPEEMSEMLQLCSYVR	Propionamide	869.767	3	2606.28
U	LLVDFLASVHNTDNKK		907.494	2	1812.97
Q6AYT7	ABD12_RAT	Monoacylglycerol lipase ABHD12
U	VPYFLDLK		497.784	2	993.553	2684942	2546228	2217513	10992570	9833999	10211428	6757142	6484570	7282285	778799	690628	609913	2845285	3107428	2774199	1993986	2646056	5055428
U	SHPFSVLYR		553.293	2	1104.57	1024770	1025342	957885	4929713	5.12657e+06	4967428	3525999	3554856	3407428	309142	413199	274079	1434313	1503370	1.19689e+06	1539342	1643628	2330799
U	LLFLNFVR		511.313	2	1020.61	851142	628046	1.25061e+06	6.10676e+06	4496570	7.04319e+06	885763	773563	2.12962e+06	66833.1	74348.1	70342.1	2707456	3645142	2961999	1.29018e+06	1.95845e+06	999783
U	KLYNLAAPSR		566.827	2	1131.64	1.30434e+06	1.11554e+06	1.20586e+06	5.74371e+06	5.67057e+06	6.30629e+06		4.14029e+06	3.43714e+06	296799	298342	313913	1417913	1130342	1094199		1.73277e+06	2362113
U	RTEPVTLEHER		456.241	3	1365.7	487342	723970	652770	2919428	3096570	2909428	2094885	1828142	1798570	129833	193322	57745.1	716028	609085	613399	1106599	1095456	1320570
U	TEPVTLEHER		404.207	3	1209.6	1.69457e+06	1.1348e+06	2.10466e+06	5890856	1.19243e+07	5360285	3442856	6682856	4190627	637199	428113	391456	1.26303e+06		1.17297e+06	2740399	2812944	2647228
U	KLYNLAAPSR		378.221	3	1131.64	891599	1.02351e+06	872056	5579999		4.64343e+06	3484285	3374856	3120285	266122		166442	1153656	1068428	916913	1520599	1617370	2219428
U	VQFLPFHSDLGYR		526.94	3	1577.8	2.12269e+06	1227028	2.01583e+06	15757428	1.19826e+07	12227145	656570	506828	1.93531e+06	72705.1	66479.1		2252570	2704799	2501513	708885	2.68294e+06	564828
U	ETPPDALLLESPFTNLR		638.339	3	1911.99	806085	268148	1021428				325856	156756	406970				2163542	2325599	1688428	1213999	1661028	138453
U	VLSSLGYHVVTFDYR		585.974	3	1754.9	739485		1.1058e+06	10372856	6386570	11809999	457970	420370	876942				4289999	5.47629e+06	4205142	3063142	3924570	463085
U	ETPPDALLLESPFTNLREEAK		790.744	3	2369.21	474142	113199	1158485	14991428	10525999	17881428	254425	181345	696485			36168.1		3811713	2908285	1920142	1.6824e+06	153688
U	FANDENMK		484.711	2	967.407	1.56857e+06	1533399	0	11200856	10524856	12020570	4363999	4596856	5396285				941799	910999	849342	426970	390628	415370
U	GTAEPHSASDAGMKR		379.431	4	1513.69	483542	727228	654285	3.09771e+06	2.59037e+06	2.61483e+06	1.68211e+06	1.57469e+06	1.76323e+06		103885		240910	367313		84133.1	113053	162605
U	TEPVTLEHER		605.807	2	1209.6	302056	141976	215030	1316827	799685	657542	589713		556399				258439			304913	240168	255322
U	GTAEPHSASDAGMK		453.538	3	1357.59	696770	805199	1.0778e+06	5119713	4871999	5301713	2.25657e+06	2439056	2.32957e+06			177410	265396	287628	263733		129545
U	ETPPDALLLESPFTNLR		957.004	2	1911.99	194450		294399	3933713	2863999	3558570		21696.1	100348				672485	767142	676256	215465	340656
U	VQFLPFHSDLGYR		789.907	2	1577.8	148279		236382	1.24074e+06	1.02017e+06	1.17369e+06	45868.1						253162		260648	55188.1
U	GTAEPHSASDAGMKR		505.572	3	1513.69		202985		1338285	989799	1023828	614370	611170	682456				201748		52076.1	47065.1
U	LYNLAAPSR		502.78	2	1003.54	613485	760456	709285	3735142	2997142	2661456	96450	15973142	2210999	244705		228670	833428	911513	1565513	4907999	2344256	2682799
U	GTAEPHSASDAGMKR	Oxidation	510.904	3	1529.69	42725.1		51916.1	235099	197290	261708	160722	136916	84728				86790.1					55876.1
U	GGDHRVELYK		391.872	3	1172.59		791542	0			3.79629e+06	2811628	2219485	2680685	247273			1080056	913028	991028	1778056	0	0
U	GGDHRVELYK		587.304	2	1172.59		102276			366113	260593		341028	287942				162019	103450		120559	104628	129708
U	VLSSLGYHVVTFDYR		878.457	2	1754.9				853456	492970	884170							279188	322313	313170	136925	200859
U	ETPPDALLLESPFTNLREEAK		593.31	4	2369.21				929513	616999	859056	29319.1		60419.1					231745	213465	161205	119310
U	GWGDSVGTPSER		624.286	2	1246.56	365085		387085	11779713	10322570	11266570			513942
U	CAASGSSSSGSAAAALDADCSLK	Carbamidomethyl+Carbamidomethyl	715.313	3	2142.92	275528	182953	301913	871599		715056			448456
U	GTAEPHSASDAGMK	Oxidation	458.87	3	1373.59	64422.1			388170	273948	265945	191582	226045	181613
U	SGDNPVYLWGHSLGTGVATNLVR		805.08	3	2412.22			63928.1	3779713	1.70334e+06	5592570			51985.1				205605	325856	193705
U	GMTYDALHVFDWLK	Oxidation	571.276	3	1710.81					909999		25959.1							404713
U	GTAEPHSASDAGMK		679.804	2	1357.59				415570	314056	243076	186608	146796	141722
U	HLSCPLLLLHAEDDPVVPFHLGR	Carbamidomethyl	659.601	4	2634.37														323685		403599	101976	114222
U	DFKVQFLPFHSDLGYR		493.005	4	1967.99																47953.1	54379.1
U	CAASGSSSSGSAAAALDADCSLKQNLR	Carbamidomethyl+Carbamidomethyl	885.741	3	2654.2
U	SGDNPVYLWGHSLGTGVATNLVR		604.062	4	2412.22				306485
U	LCPGLQAK	Carbamidomethyl	443.744	2	885.474	1.22283e+06	1.53377e+06	1.25314e+06	8.04886e+06				3.06771e+06			294370			617570	906856	2.15517e+06
U	KSLWFR		418.742	2	835.47
U	GMTYDALHVFDWLK		565.945	3	1694.81				339885		716370			92853.1					773942	468742
U	HLSCPLLLLHAEDDPVVPFHLGR	Carbamidomethyl	879.132	3	2634.37
U	YFPGFDWFFLDPLTSSGLK		1119.05	2	2236.09
U	YFPGFDWFFLDPLTSSGLK		746.37	3	2236.09
U	GMTYDALHVFDWLK		848.414	2	1694.81
U	GMTYDALHVFDWLK	Oxidation	856.411	2	1710.81
U	DQMWYEDALASNHPLLLYLHGNAGTR		747.113	4	2984.42
U	FANDENMK	Oxidation	492.708	2	983.402
U	VLSSLGYHVVTFDYR		439.732	4	1754.9
D3ZVQ3	PORCN_TRRAT	Protein-serine O-palmitoleoyltransferase porcupine
U	LGLPSYLK		445.771	2	889.527	2312056	2179828	2147542	14269999	13097142	11747713	7181142	7294856	8540285	895885	846856	652428	1557542	1539913	1388113	2315428	3019428	4983999
U	LAQLLSACLLSK	Carbamidomethyl	658.884	2	1315.75	1468313	966085	1467056	12505999	8869713	11679713	1095570	923199	2143770	213428	222888	182096	1243170	1175370	0	650885	1387513	1418428
U	AVSLGFDLDR		546.788	2	1091.56	1.18983e+06	564542	1.43234e+06	1.27454e+07	7.936e+06	12358570		514685	2.72609e+06			167079		949428	751170	237133	386885	1085713
U	GAQMLVAMK	Oxidation	482.751	2	963.488	276728		253356	1295685	1308799	1302028	629542	732142	629542							133859
U	LAQLLSACLLSK	Carbamidomethyl	439.592	3	1315.75		166945		1381685	1.19203e+06	1.40003e+06	136162	130625	348256						129979	88836.1	168836	223936
U	GAQMLVAMK		474.754	2	947.493	1375999	1344628	1140285	0	0	8673142	4897713	4054285	4175713	506828	472113	442342	594999	640485	522370	878999	781828	1010856
U	GAQMLVAMK	Oxidation+Oxidation	490.749	2	979.483						483370										77990.1	89188.1
U	RCLPDCSHR	Carbamidomethyl+Carbamidomethyl	400.85	3	1199.53					397142		104348										51250.1
U	LAQLLSACLLSKR	Carbamidomethyl	491.625	3	1471.85																24416.1
U	LAQLLSACLLSK	Propionamide	665.892	2	1329.77																		13788.1
O35449	PRRT1_MOUSE	Proline-rich transmembrane protein 1
U	GDLVSAELASR		559.296	2	1116.58	1598342	882428	799513	8.43682e+07	7.1158e+07	6.7622e+07	34377142	3.28451e+07	3.52209e+07	553256	669599	568170	630170		636685	25397915	26395629	44203315
U	MPPDPYLQETR		673.824	2	1345.63				13250570	12023713	11777142	4231713	3969142	3729142							1072113	1045313	2209399
U	MPPDPYLQETR	Oxidation	681.822	2	1361.63				2924856	3371142	2790513	987142	1596970	1083685							1165113	1023828	1105199
U	GPSSSATLPRPPHHAPPGPAAGAPPPGCATLPR	Carbamidomethyl	794.91	4	3175.61				5284856	5162856	5116570			1.20611e+06								325713	124708
U	LGAGGLASAAASAQR		650.852	2	1299.69													679913	761828	375742	3256086	4581257	22689686
U	LGAGGLASAAASAQR		434.237	3	1299.69				471399												801742	1.251e+06	6.40143e+06
U	LGAGGLASAAAGAQR		424.234	3	1269.68				19331999	15333142	14675142	6115999	5791142	5368856
U	LGAGGLASAAAGAQR		635.847	2	1269.68	0	811313	0	109511428	89982856	93611428	31448570	32594285	31545713
U	GDLVSAELASR		373.2	3	1116.58				1.2206e+06	938199	718199			436856							367742	398228	541342
U	MPPDPYLQETR		449.552	3	1345.63				435285			173356
U	GPSSSATLPRPPHHAPPGPAAGAPPPGCATLPR	Carbamidomethyl+Phospho	814.901	4	3255.58																0
E9PUL5	PRRT2_MOUSE	Proline-rich transmembrane protein 2
U	LVEEDRLGR		543.799	2	1085.58																677170	934702	569628
U	HSEEGLGPVQVVAELPDQPEALQPGPGLTAAPVDSGPK		947.485	4	3785.91													1.10923e+06			252116	305599	680399
U	QEPASKPDVNR	Gln->pyro-Glu	612.304	2	1222.59														575028		2067856	2527828	1952542
U	NSLQQGDVDGAQR		694.332	2	1386.65				5.02966e+06	4.56163e+06	4.52606e+06	1.94631e+06	1.85114e+06	2.07346e+06	245853				444256	382142	3255314	3433714	3371828
U	ASPSPSPSEAR		543.265	2	1084.51													526770	501228	406828	1923828	1826370	1711170
U	NSLQQGDVDGAQR		463.224	3	1386.65								242810	147142								239093	258876
U	AASSSQVSEMK	Acetyl	583.772	2	1165.53																742942	507370	458056
U	QEPASKPDVNR		414.214	3	1239.62																87928.1	116430
U	EACQEPASRPEVNR	Carbamidomethyl	548.258	3	1641.75		315799	263642	847428	1.08209e+06	983742	1027056	881628	1309085
U	AASSSEVSEMKGVEDSSNTHSEGPR	Acetyl	874.052	3	2619.14			546228	713885		728742	1.8634e+06	1.77863e+06	1.45617e+06
U	AASSSQVSEMKGVEDSSK	Acetyl	934.931	2	1867.85																252599	324370	424199
U	HPSSQLAGPGVEGGEGTQKPR		523.016	4	2088.03																	234036	146236
U	AHGGHPGSPRGSLSR	Phospho+Phospho	544.898	3	1631.67				125742												51239.1	127188	95073.1
U	HPSSQLAGPGVEGGEGTQKPR	Phospho	723.674	3	2168
U	LVEEDR		380.695	2	759.376	448342				185939							290513					69339.1
U	AASSSQVSEMKGVEDSSK	Acetyl	623.623	3	1867.85																594456	652970	553742
U	HPSSQLAGPGVEGGEGTQKPR		697.019	3	2088.03																135436
U	HPSSQLAGPGVEGGEGTQKPR	Phospho	543.008	4	2168
U	AELAPETTETPVETPETVQATDLSVNPGEDSK		1119.2	3	3354.58								899428
U	GVEDSSNTHSEGPR		491.218	3	1470.63				1054770		873885		1048170
P61227	RAP2B_RAT	Ras-related protein Rap-2b
U	ASVDELFAELVR		674.859	2	1347.7	256730		464285	7835142	5193999	9.16686e+06	0	162776	394942			50145.1	1.10746e+06	963770	1372742	2730799	0	178453
U	VDLEGEREVSYGEGK		556.269	3	1665.78	359542			3.01029e+06	2.73514e+06	2.96829e+06								340770	339856	340313	538685	1334342
U	VPMLLVGNK		485.791	2	969.568													201773	230816	164788		297685
U	ASVDELFAELVR		450.242	3	1347.7				1.28506e+06	691685	1.76123e+06								223693	323056		128830	34802.1
U	EVSYGEGK		434.706	2	867.397				204996	82828.1	150790	161182	179919	152076			197273		62062.1			44399.1	97599.1
U	VDLEGER		409.206	2	816.398			71788.1				305285	256113			197205			157410		358828	243630	372856
U	VPMLLVGNK	Oxidation	493.789	2	985.563							142956
U	ALAEEWSCPFMETSAK	Carbamidomethyl	928.913	2	1855.81				1.17414e+06	1.0166e+06	1.12969e+06
U	NKASVDELFAELVR		530.954	3	1589.84																34785.1	26339.1
U	SALTVQFVTGSFLEK		813.94	2	1625.87						259039
Q811D0	DLG1_MOUSE	Disks large homolog 1
U	LLTGGAAAQDGR		565.302	2	1128.59	1.1704e+06		1275628	2630056	2882570	3028856	4885999	5537713	4685999	708656	732999	665285	1672628	1768428	1508228	1840485	2345285	1628342
U	KVVLHR		376.25	2	750.486	115256		76339.1	174348	220279	233870	416199	369370	302313	28493.1	73350.1	34982.1	81128.1	80193.1	76905.1	61056.1	52802.1	59425.1
U	LLSVNSVDLR		558.325	2	1114.63	2243513	2004970	1.95469e+06	4587142	3294856	4227142	8727428	8931999	8277713	1.11703e+06	1272628	1032685	2967999	2899999	2443799	2809342	2821742	2715913
U	FLEAGQYNNHLYGTSVQSVR		761.71	3	2282.11	1.39814e+06	1.89889e+06	1.59531e+06	300685	328399	428828	5372856	6303428	6023142	397199		550542	3131999	2782113	2485228			304713
U	NTSDFVYLK		543.777	2	1085.54			1.20369e+06	3308570	3645999	3253999	5540570	5106570	4405428		861285	717656	2.43026e+06	1.68031e+06		2027970	2108285	1479113
U	VNEADVR		401.706	2	801.398	195836	74730.1	242242	476885	626656	872885			199248	180013	365339	182753	212930		218236	138025	0	195468
U	NAGQAVTLVAQYRPEEYSR		718.031	3	2151.07	931456	1.24897e+06	892428				3965428	5155142	4312856				1726342	2040513	1.35757e+06			556542
U	LLEGGAAHKDGK		399.219	3	1194.64	90462.1		83542.1	120485	145490	122693	413342	388970	425285			43579.1					139730	149568
U	ALHLLEEYR		381.877	3	1142.61		446999	441028	577942			2246428	1877970	1388085			218436		358313	423570		310856	483656
U	QVTPDGESDEVGVLPSKR		638.325	3	1911.95	1.17077e+06	1.02234e+06		1.90969e+06	1.52663e+06	1.43754e+06	3.73029e+06	2.96857e+06	2.5552e+06	377285	534456		733170	864685		609142	668399	886456
U	QVTPDGESDEVGVLPSKR	Gln->pyro-Glu	948.471	2	1894.93	462685	325770			752056		1.46811e+06	1.46863e+06	986828		298999			831513	577056	594142
U	VNDDLLSEFPDK		696.338	2	1390.66			434970	993713	1045742	1.12223e+06	1.74183e+06	1621456	1.18634e+06	234873						336628	370770
U	LQLAQLYPLSLFLKPK		624.717	3	1871.13							112956	144868	234565						1.34909e+06		60036.1	309713
U	LLAVNSVCLEEVTHEEAVTALK	Carbamidomethyl	809.093	3	2424.26							198273	344199	585628				2.38037e+06	2.97029e+06	2.26197e+06		58430.1	101585
U	AASHEQAAAALK		584.309	2	1166.6			53108.1	248002	171690	241888	328456	297828	311428								105836
U	SMENLMEMNKR		461.546	3	1381.62				1.32266e+06	1521485	1.43757e+06	2.83591e+06	3185142	1961256			389313					215342
U	DSGLPSQGLNFR		645.825	2	1289.64													1.06269e+06	1.48429e+06	1.24291e+06	1662456	1597999	1715656
U	EQMMNSSVSSGSGSLR		828.869	2	1655.72	238593			505770	683170	592113	1.29411e+06	929599	1.04571e+06	209039		218076
U	AASHEQAAAALK		389.875	3	1166.6				54965	1664370	119045	0	0	0							654799	775885	818742
U	QLLEEQSGPYLWVPAK		619.996	3	1856.97				97362.1	90468.1	79413.1		213693	172268
U	QVTPDGESDEVGVLPSKR	Gln->pyro-Glu	632.65	3	1894.93	504513			908628	900028	853856	1.18757e+06	1.26737e+06	1.64911e+06	380599	290142	327342			324913	773999	1.07257e+06	574028
U	HVTSNASDSESSYHEYGCSK	Carbamidomethyl	748.975	3	2243.9	209236				243479	155802	564713	321599	374942							86356.1		98316.1
U	LSPQVPNEVLGPELVHVSEK		724.395	3	2170.16		378142			153065	284168	1865028	1945799	2.15094e+06	183322
U	DSGLPSQGLNFK		631.822	2	1261.63	979228	868513		2637828	4935428	2458542	4.28943e+06	4.38857e+06	3.29e+06	390313	533370	490856
U	LHDLREQMMNSSVSSGSGSLR		573.527	4	2290.08							1.52817e+06	1.25511e+06
U	AVLGDDELTREPR		490.923	3	1469.75								4.56686e+06						1.37734e+06		1.30003e+06	1585142	1.60334e+06
U	YQDEEVLPSER		682.82	2	1363.63	430113			962313		1959770	1.47434e+06	2507656	1319199
U	RLTDEQAR		494.762	2	987.51					57588.1		55882.1	79545.1	47730.1
U	GNSGLGFSLAGGTDNPHLGDDSSLFLTK		926.451	3	2776.33													1.75274e+06	1.81103e+06
U	LLEGGAAHKDGK		598.325	2	1194.64
U	FGDLLHVLNASDDEWWQAR		758.031	3	2271.07
U	GGQEEYVLSYEPVNQQEVNYTRPVLLLGPMK		1184.27	3	3549.78
Q92796	DLG3_HUMAN	Disks large homolog 3
U	VNEVDVSEVVHSR		490.251	3	1467.73	9416570	8507428	8517999	1326542	1446485	1507428	3.456e+06	3.50857e+06	2539370	4882856	4918856	5143428	6040285	7.58457e+06	4.33286e+06	594342	638742	996485
U	HMLAEEDFTREPR		544.26	3	1629.76	3.40029e+06	3103142	2.66889e+06	513542	600513	506542	1.35246e+06	1.63686e+06	1.34657e+06	1.70903e+06	1.80057e+06	1.47451e+06		928799	954970	175962	229679	268450
U	LVTPHGESEQLGVLPSKK		480.52	4	1918.05	4.56486e+06	3.15943e+06	2.43623e+06	730170	690056	554628	1.37506e+06	1.61114e+06	1.45951e+06	1.3798e+06	1.71949e+06	1.95126e+06	1.97149e+06	1.94543e+06	1.0838e+06		336113	263422
U	SLEALMEMNRR		450.56	3	1348.66	1982228	1.56046e+06	1.42603e+06	189459	191456	197202	909056	964085	814456	609913	781142	835370	983742	740285	514370		78865.1	134845
U	VNDDLLSEFPHK		471.905	3	1412.69	5.33257e+06	4714856	5072570	1230256	1249799	1210456	2328942	2368970	1931199	2966856	3272285		3306570	2783199	3142285	600199	586399	588885
U	LLEGGAAQK		443.753	2	885.492	1.85674e+06	1.60909e+06		269433	367285	470428	862485	728256	617342	0	948228	1.13917e+06	806028	773313	756885		157668
U	LLSVNGVNLR		542.827	2	1083.64	2400028	2736770	1912570			581199	1.40203e+06	1194770	1.00897e+06	1341228	1495485	1199056	2191970	1881656	2030228	417542	497599	436428
U	RDNEVDGQDYHFVVSR		645.97	3	1934.89	2779742	2645085	2787856		529828		1.38391e+06	1.09209e+06	1.03751e+06	1.33403e+06	1505170	1677142	1818142	0	1285856		152105	256093
U	LQQAQLYPLALFLKPK		624.377	3	1870.11	1648456	2020713	1932913			56430	1046399	985599	877199	458399	432542	632056	2959142	2319685	1838970		105328	212059
U	GQEDALLSYEPVTR		789.394	2	1576.77	1.74031e+06	1.80171e+06	1368885	355485	350742	355513		623742	724856	1196428	1126170	1131485	969713		676113	96822.1		98862.1
U	LLAVNNTNLQDVR		735.407	2	1468.8	2345342	2176885	2699456	722199	647942	740170	1.2236e+06	1.23017e+06	933256	2454228	2440456	2334256	2461570	1.92771e+06	2048799
U	ALFDYDR		450.216	2	898.418	3.44743e+06	3.04971e+06	3155999	938828	914970	1.00366e+06		1.66323e+06	1.5662e+06	2.00297e+06	2027256	2002770	2.82491e+06	2.29594e+06	2.46389e+06	527199	493056
U	LGVNDCVLR	Carbamidomethyl	523.277	2	1044.54	3736856	3670856	3099999	981713	974628		1.82557e+06	1.52731e+06		1747428	2172913	2028770				790170
U	HEEAVASLK		492.261	2	982.508	6477428	5803999	5639142		661228	732599		1143513	816485	4721713	5331713	4791142	2620485	2276342	1999256	77090.1
U	LVTPHGESEQLGVLPSK		597.66	3	1789.96	3603713	3455999	3951713	654942	916628		1.61277e+06	1.5474e+06			2.64471e+06	1.94117e+06	2.76146e+06	2.23266e+06	2.1384e+06
U	DFPGLSDDYYGAK		724.322	2	1446.63	2334313	2548970	2436542	546628		573028	784285	1.13017e+06		1972485	1729199	2044399	1.37846e+06	1.49186e+06	1.487e+06	157345	113576	161445
U	AGQSVTLVAQYRPEEYSR		685.348	3	2053.02	2.69697e+06	1.97483e+06	2.7278e+06				1.05037e+06	1.66509e+06	1.63843e+06				4115999	3.644e+06	3730285
U	NLKGQEDALLSYEPVTR		645.006	3	1932	666142	897942	1.06866e+06				524228	727828		154413	241108	279550	1.45297e+06	1.222e+06
U	LLAVNNTNLQDVRHEEAVASLK		609.332	4	2433.3	3.31914e+06	2.1362e+06	3.24829e+06				1.85077e+06	1.76509e+06				712599	2698313	2.95714e+06	2.32509e+06		266273	641570
U	NATHEQAAAALKR		460.916	3	1379.73	1.59223e+06			260596		466028	467085			829313	879628	1.07763e+06		726742		191208	237270	250096
U	QPPPETLMEVNLLK	Oxidation+Phospho	426.962	4	1703.82	321428	297228	342828	233479	153493	273690	179879		273888	262093	229173	297685
U	QPPPETLMEVNLLK	Gln->pyro-Glu	796.424	2	1590.83	852542	1043885	909456	70922.1		74773.1				363570	335742	594142
U	NTSDMVYLK		535.763	2	1069.51	4.33057e+06	8290856	7647999	2.64854e+06				1.58466e+06		2202428	4337142	2123913					127465	182059
U	YEELVLER		525.777	2	1049.54	1987970		0							0	0	7517999	2.98114e+06	833913	1066970
U	TGMLESNRDFPGLSDDYYGAK		779.355	3	2335.04	2868570	2181256	2116085					1.32849e+06		447399			1.0628e+06
U	QLLEDQSGHYLWVPSPEKL		747.051	3	2238.13	353142	211870	278205
U	QPPPETLMEVNLLK	Phospho	844.92	2	1687.83	372856	365713	433199	3.84114e+06	3109713	3.71771e+06	139322	161205	462199	308342	366228	219813						97208.1
U	EQMEKDLQDNK		459.882	3	1376.62	258273						134459					138465
U	EQMMNSSMSSGSGSLR		844.855	2	1687.7		683199	586885
U	GNSGLGFSLAGGLDNPHVPDDPGLFLTK		932.471	3	2794.39
U	RQPPPETLMEVNLLK		588.994	3	1763.96
U	GLGFSLAGGLGNQHLPGDNSLYLTK		843.775	3	2528.3													2.20823e+06	1.95406e+06	1.67246e+06
U	DLQDNKFLEAGQFNDNLYGTSLQSVR		991.484	3	2971.43													1.63489e+06
P31016	DLG4_RAT	Disks large homolog 4
U	KGDQLLSVNGVDLR		505.283	3	1512.83	1.65317e+06	1.34249e+06	1.58314e+06	3123713	2956856	3300570	12141142	11914856	10478856		658513	488913	2.58303e+06	2.89657e+06	1.85377e+06	3496856	5123999	5423999
U	DLLGEEDLPREPR		513.598	3	1537.77	2941428	2762056	2606570	8124856	8207713	7311142	18826570	17185999	13946570		944685	805256	4.09114e+06	3898285	3686570	5089428	5399713	5253428
U	VHSDSETDDLGFLPSK		582.944	3	1745.81	1.07331e+06	756285	851770	3.878e+06	3840285	4.12857e+06			4.14629e+06	825256	688056	652228	1.636e+06	1.67426e+06	1.58169e+06	1.93574e+06	1828970	1649142
U	RVHSDSETDDLGFLPSK		476.485	4	1901.91	1.14711e+06	1.08189e+06	865713	2.96114e+06	5.35257e+06	2.78134e+06	5.60657e+06	5.29314e+06	4.84314e+06	521885	526056		1.8438e+06	1.29046e+06	1.25649e+06	2.12923e+06	1.97134e+06	2.29094e+06
U	NTYDVVYLK		557.793	2	1113.57		3160285	3.28086e+06	11953142	12111999	11257999	20739999	20816285	18319713	1.42831e+06	1.54786e+06	1.46346e+06	4.38171e+06	4396285	4.42657e+06	8397142	8718570	6932856
U	NASHEQAALALK		418.226	3	1251.66	2503999	2201428	2560056	6961428	8151428	6696856	14968285	15268856	12581713	757828	1218570	1057428	3.87943e+06	2.69911e+06		4970570	11063713	4778285
U	RGFYLR		406.232	2	810.45	1449085	1.12006e+06	1454999	3890570	4197428	4736285	9907999	9449713	8402856	522513	780970	634399	2238570	1666570		3046570	3205428	3072856
U	SLENVLELNKR		657.872	2	1313.73	566570	483428	559628	1386428	1561085	1270399	3201999	3735713	2645799		323028	182382	1.24469e+06	1.01457e+06	961428	1211742	1064456	1384056
U	EVTHSAAVEALK		418.894	3	1253.66	2.01626e+06	1.63623e+06	1.32834e+06	7444856	7.28971e+06	6.47143e+06	1.45009e+07	1.2808e+07	1.05123e+07	840542		872428		2.16266e+06	1.89123e+06	3460285	3.13686e+06	2957713
U	LLPGGAAAQDGR		563.304	2	1124.59	2095656		2.2598e+06	6679713	7182856	7456285	13050570	12783713	12687142			983113	4758285	3376285	3385428	6836856	7643142	6565713
U	NASHEQAALALK		626.836	2	1251.66	376285	399228	340513	1193370	1559942	1253656	2705713	2535685	2081456			141285	1.05406e+06			770370	928999	813942
U	RYSPVAK	Phospho	450.721	2	899.427	1072256	902513	991856	1532256	1401285	1691285	3330570	3160856	2706713	260810	297485		1025370	900199	918913	514885	585828	580913
U	NAGQTVTLLAQYKPEEYSR		723.371	3	2167.09	1310856	1391056	1.29383e+06				9959142	10979713	10354285			338542	6346856	4654285	4725713	141568	356770	1154599
U	FLEAGQYNSHLYGTSVQSVR		752.706	3	2255.1	4222285	3118285	3573428	718456	651542	716856	22590570	24717142	22768856	637770	662570	444485	7294285	8597713	6556570	151679	227628	1518085
U	HCLLDVSANAVR	Carbamidomethyl	452.235	3	1353.68				2140313	2045685	1684713	6433713	8233713	5807713		749142		2197056	1.35417e+06	1.5966e+06	1428713	1547513	2357113
U	SLENVLELNKR		438.917	3	1313.73		3.25286e+06		9197428	9953999	10021428	21649428	21799915	18041999	1.54303e+06	1.49663e+06	1.46123e+06	6.34371e+06		4.74629e+06	9811428	9597713	10613142
U	RYSPVAK		410.737	2	819.46	354999	343770	0	1.65151e+06	1705428	1919570	4044285	4450285	3367428					191833	279130	357370	320456	249202
U	EVTHSAAVEALK		627.838	2	1253.66				1729113	1317828	1417570	2388685	2697599	2135456		253213			916828	460428	507170	638428	497285
U	REYELDGR		519.254	2	1036.49	1731742	1743313	0	6029428	6761428	6295142	10932856	10874856	8635428	794856	884685	1017913	3237713	2590542	2057199	1826056	2050399	1.64629e+06
U	VNDSLLFVNEVDVR		809.925	2	1617.84	143153	112153			70842.1	56456.1	1079885	662513	711885				2162656	1.31757e+06	1.65097e+06		69136.1	94296.1
U	ANDDLLSEFPDK		682.322	2	1362.63				3453999	3318856	3368570	4818285	4348570	3773142		364485	396542				1911685	1905342	2019599
U	EVTHSAAVEALK	Glu->pyro-Glu	412.891	3	1235.65	462856	340942		848599		989628	2500828	2290399	1973513					600456	337570	507770	988742	462570
U	LLAVNSVGLEDVMHEDAVAALK		765.407	3	2293.2		81082.1	129768	242302	49848.1	465882	567052	634946	973885				5.6024e+06	4150285	3421713	63100.2	131648	300199
U	GNSGLGFSLAGGTDNPHLGDDPSLFLTK		929.791	3	2786.35								250925	407199				6139142	5342285	4457999		111425	309170
U	LLEGGAAHKDGR		408.555	3	1222.64				463828	612913		1677142	1.58443e+06	1.53617e+06	444485			485399	383599		622199	636542	531570
U	GDQLLSVNGVDLR		693.373	2	1384.73			183190	374428	326856		945999	1256485	980570					337285	355742	354713	488142	502313
U	VNDSLLFVNEVDVR		540.286	3	1617.84						35368.1	447685		399370					1.18054e+06	904485		54345.1	78393.1
U	DYHFVSSR		505.738	2	1009.46		319056	428256		1.65171e+06	1808713	2729085	2942856	1.91014e+06			346085	685199		424028	605256	513570	551913
U	EYELDGR		441.204	2	880.393				874542	751542	859428	1.25903e+06	1.33011e+06	941085					544656	330428	374428	355713	383170
U	LQAAHLHPLALFLRPR		464.031	4	1852.09							2371799	2746542	1.56491e+06				761085			54159.1	189019	505085
U	EQLMNSSLGSGTASLR		825.909	2	1649.8	465428	374685	430113	2251913	1884342	1912799	3694856	3675713	3327142		191022	357313	331570					302142
U	HCLLDVSANAVR	Carbamidomethyl	677.848	2	1353.68				555913	664142	535028		1660428	1.18314e+06								284236	283322
U	VHSDSETDDLGFLPSKR		634.978	3	1901.91				1.78066e+06	1968942		3638570	3311142	2873713		492799		1.4024e+06	1.3162e+06		1239656	1375113	1244999
U	LHDLREQLMNSSLGSGTASLR		572.047	4	2284.16							1.35217e+06	1.86037e+06	1.8324e+06							169348		620228
U	VLEDLSGPYLWVPAR		857.962	2	1713.91	103245			113425		140225	424628										41513.1	114770
U	MDCLCLVTTKK	Acetyl+Carbamidomethyl+Carbamidomethyl	705.843	2	1409.67						351742	1407113	1703799	1063399							389542	380199	425056
U	KGDQLLSVNGVDLR		757.42	2	1512.83				371856	436056		1.6404e+06										478742	586428
U	DCGFLSQALSFR	Carbamidomethyl	700.835	2	1399.66	399342	410028	400913	150265	142548	211090	3311713	3478856	3381428	57328.1		78910.1
U	SLENVLELNK		579.822	2	1157.63		891628		1587256	1713685	1081285	2960570	2512228	3232856	564656	762770	830228	893142		641628	1607770	2259256	1273970
U	LLEGGAAHKDGR		612.328	2	1222.64	91302.1	109653				29442.1	142245		100588	63773.1						43025.1	52570.1	51839.1
U	LHDLREQLMNSSLGSGTASLR		762.394	3	2284.16							624456	423456										248039
U	EVTHSAAVEALKEAGSLVR		492.519	4	1966.05							985942	1.09017e+06					955770			175570	678199	1014742
U	EVTHSAAVEALKEAGSLVR		656.357	3	1966.05							587999	643628	546485					509542	674428	104148	350685	652713
U	MDCLCLVTTK	Acetyl+Carbamidomethyl+Carbamidomethyl	641.796	2	1281.58				0	446485	537685	1481199	1374056	1217170							278176	322313	379056
U	VLEDLSGPYLWVPAR		572.31	3	1713.91						133462	358770	388513	415056								45630.1
U	RVHSDSETDDLGFLPSK		634.978	3	1901.91		994085		1.78066e+06		1.54529e+06					492799	283590	1.4024e+06	1.3162e+06
U	AKDWGSSSGSQGR		441.541	3	1321.6				151579
U	DCGFLSQALSFR	Carbamidomethyl	467.559	3	1399.66		59405.1	49916.1				462485	392342	294256
U	ANDDLLSEFPDKFGSCVPHTTRPK	Carbamidomethyl	683.584	4	2730.31							1.86297e+06	1.76886e+06	2.03183e+06						654799	121756	471485
U	RLVLHR		397.261	2	792.508	55533.1		111042	241239	198602		564542	523799	584599							96028.1	90648.1	59568.1
U	DWGSSSGSQGR		562.242	2	1122.47
U	DLLGEEDLPR		578.796	2	1155.58					2.67974e+06											1070713	993856	916342
U	TKDCGFLSQALSFR	Carbamidomethyl	543.94	3	1628.8		67833.1					644685	765628	539170
U	LLAVNSVGLEDVMHEDAVAALK	Oxidation	770.738	3	2309.19					34570.1			1.06851e+06	1.05094e+06				1.11217e+06	1.25863e+06				80796.1
U	LLAVNSVGLEDVMHEDAVAALK		1147.61	2	2293.2
U	NASHEQAALALK	Phospho	666.819	2	1331.62
U	MEKDLQAHK		550.282	2	1098.55								53119.1	41239.1
U	FGDVLHVLDAGDEEWWQAR		748.355	3	2242.04
U	DLLGEEDLPREPR		769.894	2	1537.77												112979				761256
U	LEQEFTECFSALVEGDSFEELYHK	Carbamidomethyl	969.772	3	2906.3
U	ATKLEQEFTECFSALVEGDSFEELYHK	Carbamidomethyl	1069.83	3	3206.48
U	ATKLEQEFTECFSALVEGDSFEELYHK	Carbamidomethyl	802.626	4	3206.48
U	EDSVLSYETVTQMEVHYARPLLLLGPTK		798.168	4	3188.64
U	EVAEQGKHCLLDVSANAVR	Carbamidomethyl	699.357	3	2095.05								441799	319513									514685
Q9WV34	MPP2_MOUSE	MAGUK p55 subfamily member 2
U	LLQEPHFQSLLETHDSVASK		570.547	4	2278.16	443113	761228	305713				1.8836e+06	1.60666e+06	951370						722142		163122	74542.1
U	DLAELAEQSSTAAELAR		887.944	2	1773.87	249568	229359	245259	51928.1	20876.1	43285.1	627856	729028	682285	46159.1		87316.1		434085
U	TAGEHLGVTFR		396.544	3	1186.61		285548	480342	371456		467028	1.21303e+06	2.02626e+06	824485	274610		355999					250465	238942
U	ALQELLR		421.758	2	841.502	544999		499713	825285	745513		1.54189e+06	1.52139e+06	1.20666e+06	465999	453856	305885		782028		842056		563285
U	AALESGVSTK		481.761	2	961.508	703028	640542	686885	883713	871799	908085	2.04283e+06	315228	1.61066e+06	543342		392313	563056	500399	543856	629770	634399	621028
U	EVNGQPVGSDPR		627.807	2	1253.6							292028										151516
U	SASGSVLLK		431.256	2	860.497	726570	409313	419685	571570	714713	803313	1.24337e+06	849170	1.04386e+06	435028	491285	329370	1.50211e+06	1.46703e+06	1.08237e+06	502456	564456	593370
U	QLTEADLR		473.254	2	944.493	2.37963e+06	2.56189e+06	1.99046e+06	1.64391e+06	1.86243e+06	1.99854e+06		2.1424e+06		2.13171e+06	1.92991e+06	2.03511e+06					339399	376942
U	YLEHGEYEGNLYGTR		600.944	3	1799.81										839256		1.02126e+06	1.26626e+06		990428	293685
U	ELQTAMEK		475.237	2	948.459		603485		563256	449885				728399		280642	390885				183725		130065
U	VCVLDVNPQAVK	Carbamidomethyl	671.363	2	1340.71			602199	460456	471599		660428	816485	734885	230210	214285	250705				286228	278190	246888
U	DNNLELVQELLR		728.394	2	1454.77			341256	95308.1	80976.1	115379	1.11474e+06	746542	1.07489e+06			106268			2.05543e+06
U	EGQGYSFVSR		565.267	2	1128.52			526342						841370			381028				637713
U	GYGHYFDLSLVNSNLER		661.99	3	1982.95																		192536
U	LLHGGMVAQQGLLHVGDLLK		525.55	4	2098.17							292142											140273

## Sheet: Fig2B_PeptideIntensities
Protein-specific peptide intensities of AMPA receptor interaction partners normalized to AP target (total amount of AMPA receptors) related to Figure 2B
Accession	Entry (Protein merge group)	Protein name / Modifications	m/z	Charge	Mass	mb-WT_anti-GluA_set1	mb-WT_anti-GluA_set2	mb-WT_anti-GluA_set3	mb-WT_anti-GluA_set4	mb-CPT1Cko_anti-GluAset1	mb-CPT1Cko_anti-GluAset2	mb-CPT1Cko_anti-GluAset3	mb-CPT1Cko_anti-GluAset4
P19490	GRIA1_RAT	Glutamate receptor 1
U	NPVNLAVLK		484.3	2	966.586	5.77552e+08	6.29906e+08	5.88174e+08	6.31973e+08	5.20651e+08	6.07964e+08	5.54296e+08	5.90887e+08
U	FALSQLTEPPK		615.84	2	1229.67	383337150	3.20768e+08	3.46793e+08	3.43271e+08	3.73121e+08	3.38613e+08	3.44134e+08	3.49938e+08
U	LNALLGQLVK		534.842	2	1067.67	3.0575e+08	3.34535e+08	3.44415e+08	3.33377e+08	3.30566e+08	3.50369e+08	3.29826e+08	3.52359e+08
U	LVVVDCESER	Carbamidomethyl	603.295	2	1204.58	2.92762e+08	3.00778e+08	3.58852e+08	3.37528e+08	2.94112e+08	3.55437e+08	3.45953e+08	3.16441e+08
U	LSEQGVLDK		494.769	2	987.524	3.40012e+08	3.74611e+08	4.00452e+08	4.47377e+08	3.66229e+08	4.42333e+08	4.54717e+08	4.35838e+08
U	VMAEAFQSLR		576.297	2	1150.58	1.78217e+08	1.6478e+08	1.63509e+08	1.75996e+08	1.217e+08	1.26487e+08	1.24089e+08	1.27683e+08
U	MLFQDLEK		512.263	2	1022.51	3.50868e+08	2.9536e+08	3.0852e+08	3.10187e+08	2.99313e+08	2.51977e+08	2.51883e+08	2.54764e+08
U	LSEQGVLDKLK		615.359	2	1228.7	1.58342e+08	1.64394e+08	1.59894e+08	1.54033e+08	1.24778e+08	1.68369e+08	1.54135e+08	1.51866e+08
U	ADVAVAPLTLTLVR		719.935	2	1437.86	6.20583e+08	6.42862e+08	5.4143e+08	5.30457e+08	5.23057e+08	5.32349e+08	4.32897e+08	3.02321e+08
U	ADVAVAPLTLTLVR		480.292	3	1437.86	1.33435e+08	2.11737e+08	1.74636e+08	1.80777e+08	1.27005e+08	2.0302e+08	1.74255e+08	1.23797e+08
U	GPVNLAVLK		455.79	2	909.565	4.33208e+08	5.48722e+08	5.5258e+08	5.51076e+08	3.34741e+08	4.56612e+08	3.97903e+08	4.51696e+08
U	LSEQGVLDKLK		410.575	3	1228.7	7.16918e+08	1.11022e+09	1.05528e+09	1.03937e+09	1.10892e+09	1.01032e+09	9.09474e+08	9.06124e+08
U	VVSQDFPK		460.248	2	918.481	3.02824e+08	2.86503e+08	3.10451e+08	3.05356e+08	2.84621e+08	3.03856e+08	2.947e+08	1.62358e+06
U	QTELAYGTLEAGSTK		784.894	2	1567.77	2.09521e+08	1.14097e+08	1.29915e+08	1.32758e+08	1.67808e+08	1.34738e+08	1.42897e+08	1.39735e+08
U	LELVSDGK		430.74	2	859.465	3.05792e+08	6.50322e+08	6.47849e+08	6.80794e+08	2.75508e+08	6.11142e+08	6.0212e+08	6.24106e+08
U	GFCLLPQQSLNEALR	Carbamidomethyl	582.638	3	1744.89	1.14244e+08	1.73792e+08	1.64503e+08	1.77143e+08	1.17722e+08	2.16149e+08	1.89258e+08	1.68217e+08
U	FCSQFSK	Carbamidomethyl	452.205	2	902.396	3.28221e+08	1.94778e+08	5.37958e+06	2.2782e+08	3.12035e+08	2.28256e+08	2.05847e+08	2.35972e+08
U	QTELAYGTLEAGSTK	Gln->pyro-Glu	776.38	2	1550.75	2.36997e+08	2.04787e+08	1.98688e+08	1.98931e+08	1.87072e+08	1.77461e+08	1.93144e+08	1.79317e+08
U	VMAEAFQSLR	Oxidation	584.295	2	1166.58	2.80427e+07	2.24589e+07	2.82516e+07	2.74184e+07	3.41411e+07	3.1895e+07	3.10189e+07	3.16844e+07
U	FEGLTGNVQFNEK		741.865	2	1481.71	4.31627e+06	6.97272e+08	6.44076e+08	6.01755e+08	5.51827e+08	5.28932e+08	5.32804e+08	5.41215e+08
U	YGARDPDTK		511.749	2	1021.48	3.30563e+06	4.05933e+06	4.07322e+06	3.67955e+06	2.90483e+06	7.05159e+06	7.54075e+06	7.44868e+06
U	AWNGMVGELVYGR		726.359	2	1450.7	2.25311e+08	1.04374e+07	1.18556e+07	9.54867e+06	1.972e+08	1.15641e+07	1.07987e+07	1.01336e+07
U	FSPYEWHSEEFEEGR		643.608	3	1927.8	1.95011e+08	2.39676e+07	2.41336e+07	2.30222e+07	1.98791e+08		1.91482e+07	1.9315e+07
U	YTSALTYDGVK		609.306	2	1216.6	8.25719e+08	9.37496e+08	1.0351e+09	9.87651e+08	7.35027e+08	9.497e+08	9.90417e+08	1.00639e+09
U	GLSVLQR		386.737	2	771.46	2.17324e+07	1.04447e+07	1.55654e+07	1.9116e+07	3.76622e+08	4.2463e+08	4.23056e+08	4.47789e+08
U	GFCLLPQQSLNEALR	Carbamidomethyl	873.454	2	1744.89	3.36824e+08	2.30138e+08	2.45881e+08		3.04058e+08	2.0216e+08	2.1288e+08	1.93543e+08
U	QTELAYGTLEAGSTK		523.598	3	1567.77	6.32444e+07	5.8676e+07	6.06776e+07	5.73455e+07	6.36626e+07		7.05152e+07	6.75699e+07
U	TTEEGMLR	Oxidation	476.724	2	951.433	7.58123e+06	2.33872e+07	2.2916e+07	2.59411e+07	1.91007e+07	4.1189e+07		3.98291e+07
U	WQTFVYLYDADR		788.875	2	1575.74	3.42962e+07	1.09512e+07	7.4905e+06	8.1024e+06	3.19544e+07	7.25588e+06	7.84017e+06	6.88175e+06
U	NWQVTAVNLLTTTEEGYR		699.02	3	2094.04	3.83953e+08	9.70025e+07	393789	5.71613e+07	5.18784e+08	7.06937e+07	7.52947e+07	7.68058e+07
U	TYLVTTLLEDPYVMLKK	Oxidation	681.708	3	2042.1	6.84948e+07	1.34071e+08	1.76054e+08	1.77271e+08	1.04407e+08	1.04623e+08	9.83013e+07	9.43125e+07
U	GVYALFGFYER		661.332	2	1320.65	1.28469e+08	5.15184e+07	3.12518e+07	3.79537e+07	1.30346e+08	1.91851e+07	2.58526e+07	2.34335e+07
U	GSALRNPVNLAVLK		484.628	3	1450.86	4.22912e+07	4.76936e+07	5.28516e+07	4.79777e+07	6.64536e+07	5.84928e+07	5.26424e+07	6.21552e+07
U	VLDTAAEK		423.732	2	845.449	1.08358e+08	4.78473e+06	2.60197e+08	2.55767e+08	1.31083e+08	2.74275e+08	2.63331e+08	2.38287e+08
U	MLFQDLEK	Oxidation	520.26	2	1038.51	3.36118e+07	5.61356e+07	1.14136e+08	6.51797e+07	3.94214e+07	1.20946e+08	1.06229e+08	1.2065e+08
U	VMAEAFQSLRR		436.568	3	1306.68	1.61696e+08	1.77266e+08	1.86764e+08	1.75106e+08	1.52944e+08	1.69317e+08	1.73529e+08	1.65081e+08
U	TYLVTTLLEDPYVMLKK		676.376	3	2026.11	9.19827e+08	8.80958e+08	7.68127e+08	7.17022e+08	9.51116e+08	8.25036e+08	4.11398e+08	6.95558e+08
U	GFCLLPQQSLNEALR	Carbamidomethyl+Phospho	609.294	3	1824.86		5.31678e+06	6.32266e+06	6.4815e+06	5.48915e+06	8.40767e+06	8.3175e+06	6.1885e+06
U	FEGLTGNVQFNEK		494.912	3	1481.71	2.29276e+07	7.70655e+07	7.35816e+07	7.46667e+07	1.81274e+07	8.43377e+07	7.79194e+07	9.13119e+07
U	NANQFEGNDR		582.755	2	1163.5	8.48532e+06	1.16207e+07	1.02452e+07	1.12645e+07	1.19362e+07	1.28317e+07	1.12867e+07	1.18629e+07
U	TTEEGMLR		468.726	2	935.438	288748	2.44291e+08	2.40787e+08	3.05318e+08	1.15126e+08	2.06852e+08	941308	1.99721e+08
U	VMAEAFQSLRR	Oxidation	441.899	3	1322.68	4.54735e+07	4.19285e+07	4.20092e+07	3.88212e+07	5.85918e+07	5.94517e+07	5.24626e+07	1.13332e+08
U	NWQVTAVNLLTTTEEGYR		1048.03	2	2094.04	1.73166e+08		1.25057e+07	1.47131e+07	2.79996e+08	1.42757e+07	1.53496e+07	1.45824e+07
U	QRLDLSR	Gln->pyro-Glu	435.743	2	869.472	1.16655e+08	1.74049e+08	1.87661e+08	1.79955e+08	1.28178e+08	1.59132e+06	1.53996e+08	1.49169e+08
U	AWNGMVGELVYGR		484.575	3	1450.7	1.78075e+07	1.56939e+06	1.91188e+06	1.54619e+06	2.06343e+07	2.57178e+06	2.28747e+06	2.04095e+06
U	RGNAGDCLANPAVPWGQGLDLQR	Carbamidomethyl	822.408	3	2464.2	4.00818e+08	6.26028e+06	6.17461e+06	6.69867e+06	3.79545e+08	5.36603e+06	5.39967e+06	5.51488e+06
U	GFCLLPQQSLNEALR	Carbamidomethyl+Phospho	913.437	2	1824.86		5.6686e+06	6.74069e+06	6.55977e+06	1.06598e+07	6.43654e+06
U	LVVVDCESER	Propionamide	610.303	2	1218.59	3.99258e+06	4.38099e+06	4.73502e+06	5.84829e+06	1.21941e+07	1.60778e+07	1.40606e+07	1.53324e+07
U	AWNGMVGELVYGR	Oxidation	734.356	2	1466.7	2.9293e+07	1.73359e+06	2.10194e+06	1.84826e+06	5.05129e+07	1.73016e+06		2.12372e+06
U	TYLVTTLLEDPYVMLK		633.678	3	1898.01	2.01095e+08	1.70324e+08	1.3793e+08	8.26923e+07	2.17257e+08	8.12211e+07	9.57471e+07	9.96703e+07
U	TYLVTTLLEDPYVMLK		950.013	2	1898.01	3.27078e+08	1.37039e+08	9.71133e+07	6.73127e+07	3.11562e+08	4.81606e+07	6.73393e+07	6.11758e+07
U	LNALLGQLVKLEK		480.305	3	1437.89	3.8595e+07	3.5061e+07	3.0977e+07	2.79928e+07	3.47286e+07	2.95213e+07	2.7292e+07	2.82565e+07
U	GSALRNPVNLAVLK		726.438	2	1450.86	8.47989e+06	6.06793e+06	6.21589e+06	6.33419e+06	9.21617e+06	7.76821e+06	7.98863e+06	9.11019e+06
U	MKGFCLLPQQSLNEALR	Carbamidomethyl	669.017	3	2004.03	3.25253e+07	2.58112e+07	2.50266e+07	2.67943e+07	2.76168e+07	2.69547e+07	1.81547e+07	2.10442e+07
U	HVGYSYR		441.217	2	880.419	2.27347e+08	3.4964e+08	3.48421e+08	3.28664e+08	2.39745e+08	3.89824e+08	3.39528e+08	3.89049e+08
U	LVVVDCESERLNALLGQLVK	Carbamidomethyl	752.419	3	2254.24	1.35046e+09	3.41677e+08	1.31412e+08	1.1493e+08	1.42857e+09	6.44256e+07	5.70536e+07	1.03452e+08
U	NANQFEGNDRYEGYCVELAAELAK	Carbamidomethyl	921.089	3	2760.24	1.87692e+08	1.16519e+08	7.23948e+07	6.02779e+07	1.90952e+08	4.43316e+07	253069	97331
U	TYLVTTLLEDPYVMLK	Oxidation	639.009	3	1914.01	3.70329e+07	1.22384e+08	1.32496e+08	1.21772e+08	5.0788e+07	9.12316e+07	7.9974e+07	6.68973e+07
U	ERLVVVDCESER	Carbamidomethyl	497.58	3	1489.72		8.96447e+06	9.77545e+06	1.01498e+07	9.53279e+06	8.79917e+06	7.72554e+06	7.76229e+06
U	VMAEAFQSLRR		654.348	2	1306.68	2.84103e+07	2.46578e+07	2.89432e+07	2.6453e+07	2.38345e+07	2.59725e+07	2.74287e+07	5.26901e+07
U	MLFQDLEKK		384.542	3	1150.61	3.67219e+06	4.05707e+06	3.89607e+06	4.43567e+06	2.83141e+06	3.88978e+06	3.27231e+06	3.09265e+06
U	SMQSLPCMSHSSGMPLGATGL	Carbamidomethyl	716.99	3	2147.95	1.49066e+07	1.19568e+07		1.46758e+07	1.21063e+07	1.07652e+07	1.13725e+07
U	SMQSLPCMSHSSGMPLGATGL	Carbamidomethyl+Oxidation	722.321	3	2163.94		2.50984e+06	2.0827e+06	3.03635e+06	3.24685e+06	1.83484e+06	2.74531e+06	2.5415e+06
U	TYLVTTLLEDPYVMLK	Oxidation	958.01	2	1914.01	1.75793e+07	3.54832e+07	3.92293e+07	3.54134e+07	2.62613e+07	2.1523e+07	2.19645e+07	1.92689e+07
U	FALSQLTEPPK		410.896	3	1229.67	3.81764e+06	7.67926e+06	8.81915e+06	8.46908e+06	3.03628e+06	1.26373e+07	1.34467e+07	1.16568e+07
U	MKGFCLLPQQSLNEALR	Carbamidomethyl+Oxidation	674.348	3	2020.02	2.10873e+07	2.18924e+07	2.48719e+07	2.68249e+07	3.04498e+07	2.97389e+07	2.92791e+07	2.77207e+07
U	LNALLGQLVKLEK		719.953	2	1437.89	6.25626e+06	4.74313e+06	5.16972e+06	5.14356e+06	4.80811e+06	4.08434e+06	4.64635e+06	4.25571e+06
U	FCSQFSK	Propionamide	459.213	2	916.411	1.92294e+06	1.43063e+06	1.46572e+06	1.57599e+06	8.18931e+06	4.85759e+06	5.75591e+06	5.36492e+06
U	LMQQWR		431.224	2	860.433	1.07612e+08				9.88802e+07	549481		667257
U	AWNGMVGELVYGR	Oxidation	489.906	3	1466.7	3.48001e+06	396334	513941		5.82967e+06	504594	578051	468755
U	TTEEGMLRVR		397.877	3	1190.61			2.89576e+06	2.84218e+06	1.21493e+06	2.00557e+06	1.74819e+06	1.72044e+06
U	ERLVVVDCESER	Carbamidomethyl	745.867	2	1489.72	1.38323e+06	1.07681e+06	1.28984e+06	1.24098e+06	1.1391e+06	1.41117e+06	1.2765e+06	1.21575e+06
U	QRLDLSR		444.256	2	886.498		3.34545e+06		2.66449e+06	5.97822e+06	4.51619e+06	3.18919e+06
U	TYLVTTLLEDPYVMLKK	Oxidation	511.533	4	2042.1		1.19981e+07	1.56936e+07	1.53329e+07	9.05262e+06	1.2102e+07	9.94053e+06	1.05665e+07
U	SMQSLPCMSHSSGMPLGATGL	Carbamidomethyl	1074.98	2	2147.95	6.83631e+06		2.66939e+06		4.29663e+06
U	VMAEAFQSLRR	Oxidation	662.346	2	1322.68		4.4381e+06	3.82713e+06	3.808e+06	6.82302e+06	5.50748e+06	5.72133e+06	4.27386e+06
U	RPKYTSALTYDGVK		533.623	3	1597.85	1.7138e+06	1.40307e+06	2.11292e+06	1.83629e+06	1.67669e+06	1.93578e+06	2.2445e+06	2.07489e+06
U	TYLVTTLLEDPYVMLKK		507.534	4	2026.11	1.99886e+07	3.59544e+07	2.58739e+07	2.41056e+07	2.56601e+07	3.72217e+07	2.49625e+07	3.3407e+07
U	LELVSDGKYGAR		436.57	3	1306.69		6.50082e+06	7.92048e+06	6.07805e+06		4.92704e+06	1.08745e+07	5.93984e+06
U	VLDTAAEKNWQVTAVNLLTTTEEGYR		974.833	3	2921.48	1.02628e+09	3.54066e+07	1.88776e+07	1.78671e+07	6.83008e+08	4.95711e+06	6.88928e+06	6.97725e+06
U	TYLVTTLLEDPYVMLKK		1014.06	2	2026.11	5.50591e+07	3.0361e+07	2.48591e+07	2.59037e+07	5.27908e+07	3.18105e+07	2.17196e+07	2.40949e+07
U	SKLAVFEK		461.274	2	920.533	1.27203e+07	5.63086e+06	7.35207e+06	7.93701e+06		5.61932e+06	4.97565e+06	5.48366e+06
U	TYLVTTLLEDPYVMLKK	Oxidation	1022.06	2	2042.1	3.3203e+06	3.66166e+06	5.32091e+06	4.61871e+06		2.8986e+06	2.85274e+06	2.2029e+06
U	GVYALFGFYER		441.224	3	1320.65	1.14384e+06	993750	729915	828957	997594	673611	905227	731185
U	NANQFEGNDRYEGYCVELAAELAK	Carbamidomethyl	691.068	4	2760.24	2.42137e+07	2.47629e+07	1.33057e+07	1.20965e+07	3.22411e+07	1.12229e+07	1.30131e+07	1.1023e+07
U	LVVVDCESERLNALLGQLVK	Carbamidomethyl	564.566	4	2254.24	6.052e+07	2.7712e+07		7.22428e+06	7.58465e+07	7.20876e+06	5.01468e+06	1.05238e+07
U	GVYALFGFYERR		493.258	3	1476.75	1.22941e+07	5.40144e+06	3.40589e+06	3.58472e+06	1.58026e+07	2.55288e+06	3.71531e+06	2.87272e+06
U	YEGYCVELAAELAK	Carbamidomethyl	808.387	2	1614.76	4.70286e+06	4.08762e+06	3.30946e+06	3.43911e+06	6.38467e+06	3.18749e+06	2.71806e+06
U	YEGYCVELAAELAK	Carbamidomethyl	539.261	3	1614.76	1.60746e+06	2.40042e+06	1.5906e+06	1.45348e+06	1.90548e+06	1.53832e+06	1.59065e+06	1.71752e+06
U	NGLGYHYLLANLGFMDLDLNK	Oxidation	799.735	3	2396.18	2.78901e+07	2.20275e+07	8.15863e+06	9.60979e+06	3.15602e+07	6.0927e+06	4.73348e+06	4.23255e+06
U	MWTYMK	Oxidation+Oxidation	446.191	2	890.367	2.73835e+06				6.73869e+06
U	GFCLLPQQSLNEALR	Propionamide	880.462	2	1758.91	874240	710088			2.04433e+06	1.18205e+06		1.42038e+06
U	SMQSLPCMSHSSGMPLGATGL	Carbamidomethyl+Oxidation	1082.98	2	2163.94	810450				428661
U	LMQQWR	Oxidation	439.221	2	876.428	4.40995e+07				7.2398e+07
U	FEGLTGNVQFNEKGR		565.953	3	1694.84	5.35162e+06	6.04484e+06		5.17446e+06	3.3864e+06	4.01262e+06	4.77877e+06	4.83341e+06
U	QTELAYGTLEAGSTKEFFR		716.692	3	2147.05	7.65185e+06	6.13808e+06	4.41446e+06	5.36184e+06	5.38981e+06	4.18398e+06	4.53453e+06	4.65162e+06
U	FSPYEWHSEEFEEGR		964.908	2	1927.8	7.84334e+06		1.02868e+06	1.07602e+06	5.99033e+06
U	SMQSLPCMSHSSGMPLGATGL	Carbamidomethyl+Oxidation+Oxidation	727.653	3	2179.94			1.72984e+06		667346		735468
U	VLDTAAEKNWQVTAVNLLTTTEEGYR		731.377	4	2921.48	2.8652e+08				2.91372e+08			970216
U	VMAEAFQSLR		384.534	3	1150.58		2.39117e+06	3.34746e+06	2.55989e+06	777465	2.59788e+06	2.33633e+06	3.16574e+06
U	WQTFVYLYDADR		526.253	3	1575.74	2.17555e+06	1.53372e+06			1.78433e+06	1.48913e+06	1.47445e+06	1.25836e+06
U	GNAGDCLANPAVPWGQGLDLQR	Carbamidomethyl	770.375	3	2308.1	1.33478e+08				1.4067e+08
U	RGNAGDCLANPAVPWGQGLDLQR	Propionamide	827.08	3	2478.22	1.25477e+07				4.62164e+07
U	MWTYMK	Oxidation	438.193	2	874.372	1.80397e+07				2.17237e+06
U	MWTYMK		430.196	2	858.377	6.98013e+07				4.63965e+07
U	GNAGDCLANPAVPWGQGLDLQR	Propionamide	775.046	3	2322.12	4.75324e+06				1.29986e+07
U	QTELAYGTLEAGSTKEFFR	Gln->pyro-Glu	711.016	3	2130.03		3.7987e+06	3.1372e+06	3.27857e+06	2.39605e+06	132673		1.8049e+06
U	HVGYSYRLELVSDGK		574.965	3	1721.87	3.09241e+06	6.80937e+06	6.53244e+06	5.35521e+06	2.35974e+06	3.43655e+06	3.24663e+06	3.26944e+06
U	RGNAGDCLANPAVPWGQGLDLQR	Carbamidomethyl	617.058	4	2464.2	1.65445e+07				2.14976e+07
U	GNAGDCLANPAVPWGQGLDLQR	Carbamidomethyl	1155.06	2	2308.1	1.66952e+07
U	NGLGYHYLLANLGFMDLDLNKFK	Oxidation	668.844	4	2671.35	3.58826e+07	3.66791e+06			3.45723e+07
U	LAVFEKMWTYMK		516.265	3	1545.77	1.27868e+06				1.04537e+06
U	LGYWNEDDK		570.254	2	1138.49	2.77624e+06
U	QTELAYGTLEAGSTKEFFR	Gln->pyro-Glu	1066.02	2	2130.03			1.92711e+06		2.31692e+06	1.20123e+06
U	GNAGDCLANPAVPWGQGLDLQR	Carbamidomethyl	578.033	4	2308.1	1.03526e+06				1.52324e+06
U	LVVVDCESER		574.784	2	1147.55
U	LVVVDCESERLNALLGQLVK	Carbamidomethyl	1128.12	2	2254.24	5.17072e+07
U	GPVNLAVLKLSEQGVLDK		627.367	3	1879.08	836037	632596		627201	1.20563e+06	530395	1.0602e+06	688648
U	LVVVDCESERLNALLGQLVK	Propionamide	757.091	3	2268.25					1.53344e+06
U	NGLGYHYLLANLGFMDLDLNKFK		664.845	4	2655.35	1.40737e+08				9.65779e+06
U	NGLGYHYLLANLGFMDLDLNKFK		886.125	3	2655.35	3.33909e+07				2.2614e+06
U	SKWWYDK		506.748	2	1011.48	1.95337e+06
U	WWYDKGECGSK	Carbamidomethyl	708.306	2	1414.6	1.19501e+06				934731
U	NGLGYHYLLANLGFMDLDLNK		794.403	3	2380.19					1.6642e+07
U	NANQFEGNDRYEGYCVELAAELAK	Propionamide	925.761	3	2774.26					2.67135e+06
U	DQTTSDQSNEFGLFNSLWFSLGAFMQQGCDLSPR	Carbamidomethyl	971.689	4	3882.73					688524
U	GSALRGPVNLAVLK		465.621	3	1393.84	1.31101e+06	3.51504e+06	2.85015e+06	2.93014e+06		3.11733e+06	2.60118e+06	3.07071e+06
P23819	GRIA2_MOUSE	Glutamate receptor 2
U	GLSTLQAVLDSAAEK		751.907	2	1501.8	6.59834e+08	7.73523e+08	8.93418e+08	9.06947e+08	6.64643e+08	7.88547e+08	8.56826e+08	7.80742e+08
U	GLSTLQAVLDSAAEKK		815.954	2	1629.89	1.15688e+08	1.13176e+08	1.58172e+08	1.40138e+08	1.16801e+08	1.45124e+08	1.26601e+08	1.38775e+08
U	GLSTLQAVLDSAAEKK		544.305	3	1629.89	9.27369e+08	1.19899e+09	1.46306e+09	1.37106e+09	9.19837e+08	1.26773e+09	1.21443e+09	1.254e+09
U	QVQVEGLSGNLK	Gln->pyro-Glu	627.838	2	1253.66	8.68848e+08	8.31736e+08	9.03641e+08	8.15891e+08	9.14551e+08	8.70622e+08	8.25795e+08	9.02986e+08
U	ADLALAPLTLTLVR		733.951	2	1465.89	1.11966e+09	1.36818e+09	8.14499e+08	7.56549e+08	1.0781e+09	9.05599e+08	6.5761e+08	4.728e+08
U	ADLALAPLTLTLVR		489.636	3	1465.89	3.19872e+08	5.61745e+08	3.35708e+08	2.97667e+08	3.41151e+08	4.16175e+08	3.09054e+08	2.30641e+08
U	VGMVQFSTSEFR	Oxidation	702.335	2	1402.65	2.4696e+08	2.24054e+08	2.23004e+08	2.29456e+08	3.22725e+08	2.17951e+08	2.08926e+08	2.19231e+08
U	QVQVEGLSGNLK		636.351	2	1270.69	1.23814e+09	3.98093e+08	4.69318e+08	4.55662e+08	1.06265e+09	5.2963e+08	4.96288e+08	5.50014e+08
U	GVYALFGFYDK		640.321	2	1278.63	1.791e+08	1.30799e+08	9.38958e+07	9.8993e+07	1.68215e+08	6.77292e+07	7.90897e+07	7.31608e+07
U	GVYALFGFYDKK		469.915	3	1406.72	8.35528e+08	6.70638e+08	6.01874e+08	5.40922e+08	8.4382e+08	5.33482e+08	2.33946e+06	5.54594e+08
U	VNDLVDQVLTLGK		707.401	2	1412.79	2.47923e+08	2.75013e+08	2.84627e+08	2.81841e+08	2.688e+08	2.66174e+08	2.73702e+08	2.39538e+08
U	DKVNDLVDQVLTLGK		552.977	3	1655.91	6.91083e+08	9.59601e+08	9.29014e+08	1.0338e+09	7.71603e+08	9.33587e+08	9.72637e+08	9.83077e+08
U	DKVNDLVDQVLTLGK		828.962	2	1655.91	3.14878e+08	3.15959e+08	3.3219e+08	3.56315e+08	3.40665e+08	3.28019e+08	3.30973e+08	3.11103e+08
U	SLFQDLELK		546.8	2	1091.59	1.30069e+08	1.60479e+08	1.72681e+08	1.71013e+08	1.33785e+08	1.8004e+08	1.64201e+08	1.49049e+08
U	GLSTLQAVLDSAAEK		501.607	3	1501.8	4.7045e+08	9.00547e+08	9.04555e+08	1.08005e+09	4.86907e+08	8.76709e+08	9.80174e+08	8.95218e+08
U	RVLLDCER	Carbamidomethyl	530.782	2	1059.55	2.51661e+08	1.86909e+08	1.96858e+08	1.76607e+08	2.71539e+08	1.75877e+08	1.72667e+08	1.8713e+08
U	FAYLYDSDR		575.264	2	1148.51	6.84633e+08	8.4871e+08	8.93339e+08	9.37495e+08	8.38306e+08	1.06262e+09	2.36496e+07	1.08922e+09
U	MVSPLESAEDLSK		703.348	2	1404.68	8.11323e+08	1.28371e+09	9.14752e+08	9.08096e+08	7.44116e+08	7.51384e+08	7.6204e+08	1.458e+09
U	LTLVGDGK		401.737	2	801.46	8.71576e+08	1.58664e+09	1.59012e+09	1.69477e+09	8.64827e+08	1.56718e+09	1.60732e+09	1.74196e+09
U	EGYNVYGLESVK		679.335	2	1356.66	1.74412e+08	1.78718e+08	2.03729e+08	2.0888e+08	1.77385e+08	2.33592e+08	2.11417e+08	2.24193e+08
U	WQVTALNVGNLNNDK		843.434	2	1684.85	1.00441e+08	4.49654e+07	4.94951e+07	4.74173e+07	1.25464e+08	4.61805e+07	4.65612e+07	4.85465e+07
U	WQVTALNVGNLNNDKK		605.323	3	1812.95	3.81523e+08	6.72485e+07	7.18802e+07	6.50875e+07	2.01305e+08	7.75362e+07	6.81042e+07	1.14558e+08
U	EGYNVYGLESVKL		735.877	2	1469.74	1.07163e+09	1.32145e+07	4.17194e+06	2.59795e+06	1.02859e+09	1.45791e+07	4.12653e+06	2.62164e+06
U	GYHYLLANLGFTDGDLLK		670.683	3	2009.03	1301877000	8.49223e+08	4.34245e+08	4.26667e+08	1.07145e+09	3.04886e+08	4.28872e+08	3.83643e+08
U	KWQVTALNVGNLNNDK		605.323	3	1812.95	3.81523e+08	5.65529e+07	7.1673e+07	6.48073e+07	1.98701e+08	7.7199e+07		1.14125e+08
U	YTSALTYDAVQVMTEAFR	Oxidation	694.666	3	2080.98	8.08888e+07	1.06447e+08	1.10797e+08	1.37258e+08	1.23786e+08	1.16012e+08	1.15075e+08	1.11051e+08
U	YTSALTYDAVQVMTEAFR		689.335	3	2064.98	3.87196e+09	2.27346e+09	1.97825e+07	2.30158e+09	2.97303e+09	1.35937e+09	1.65637e+07	3.31084e+07
U	SLFQDLELKK		610.848	2	1219.68	4.21137e+08	4.47981e+08	4.9382e+08	4.45461e+08	8.4546e+06	4.62691e+08	3.89358e+08	5.04082e+08
U	VGMVQFSTSEFR		694.337	2	1386.66	1.83531e+07	1.61837e+09	6.18134e+06	1.76166e+09	1.12308e+09	1.53143e+09	1.50103e+09	1.58944e+09
U	TVVVTTLLESPYVMMK		604.328	3	1809.96	1.06973e+08	1.37978e+08	8.93378e+07	7.60285e+07	1.24512e+08	1.2582e+08	1.35687e+08	1.15046e+08
U	TVVVTTLLESPYVMMK	Oxidation	609.66	3	1825.96	1.988e+07	7.34568e+07	8.26437e+07	3.97195e+07	2.67275e+07	2.55349e+07	5.25165e+07	2.72425e+07
U	SLFQDLELKK		407.568	3	1219.68	1.15953e+09	1.78072e+09	1.96771e+09	1.88244e+09	9.36732e+08	3.40141e+09	1.61189e+09	6.82339e+07
U	KNHEMLEGNER	Oxidation	458.214	3	1371.62	3.20187e+06	3.50472e+06	3.16726e+06	2.89949e+06	7.75616e+06	5.708e+06	4.63601e+06	4.8622e+06
U	WSTLEEKEYPGAHTATLK		687.681	3	2060.02	1.87147e+08	3.60589e+07	3.6103e+07	3.51179e+07	1.75362e+08	4.54223e+07	4.85889e+07	4.95865e+07
U	GADQEYSAFR		572.257	2	1142.5	1.2621e+09	1.52579e+09	4.66404e+07	1.60959e+09	1.06623e+09	4.87024e+07	5.23812e+07	1.55151e+09
U	MVSPLESAEDLSK	Oxidation	711.345	2	1420.68	1.73877e+08	4.32528e+08	4.07901e+08	4.10687e+08	2.41708e+08	4.38002e+08	4.14296e+08	4.81616e+08
U	KLGYWSEVDK		408.88	3	1223.62	5.30514e+08	1.28068e+07	1.50475e+07	1.44007e+07	4.87729e+08	1.31568e+07	198596	1.17139e+07
U	YTSALTYDAVQVMTEAFR		1033.5	2	2064.98	2.01654e+09	5.8505e+08	5.1533e+08	5.58293e+08	1.7096e+09	3.15563e+08	3.00036e+08	3.68848e+08
U	RGNAGDCLANPAVPWGQGVELER	Carbamidomethyl	822.736	3	2465.19	1.07987e+09	4.21954e+07	7.12273e+07	3.75316e+07	9.66657e+08	3.15228e+07	3.19038e+07	4.53701e+07
U	TVVVTTLLESPYVMMK	Oxidation+Oxidation	614.991	3	1841.95	7.9653e+06	1.5081e+07	2.09769e+07	2.04651e+07	1.77993e+07	1.507e+07	1.53202e+07	1.45282e+07
U	WQVTALNVGNLNNDK		562.625	3	1684.85	3.21369e+07	2.63956e+07	3.37343e+07	2.97955e+07	4.87406e+07	3.89075e+07	3.63288e+07	3.55182e+07
U	NHEMLEGNER		614.772	2	1227.53	2.55501e+07	1.8464e+07		1.63873e+07	2.56821e+07	1.89425e+07	1.32536e+07	1.54142e+07
U	TVVVTTLLESPYVMMK	Oxidation	913.986	2	1825.96	1.22944e+07	1.91176e+07	2.28615e+07	2.14278e+07	2.78529e+07	1.03782e+07
U	QRLELSR	Gln->pyro-Glu	442.751	2	883.488	3.09338e+08	4.57512e+08	4.75758e+08	1.00427e+07	3.01309e+08	4.73278e+08	4.55573e+08	8.2831e+06
U	EGYNVYGLESVKL		490.921	3	1469.74	2.00392e+07	9.05613e+07	7.68273e+07	6.48276e+07	2.2562e+07	9.64581e+07	8.60569e+07	8.33058e+07
U	VNDLVDQVLTLGK		471.936	3	1412.79	7.73768e+06	4.39096e+07	3.92135e+07	4.10686e+07	1.1383e+07	5.9953e+07	5.96414e+07	4.59112e+07
U	GNAGDCLANPAVPWGQGVELER	Carbamidomethyl	770.703	3	2309.09	3.58147e+08	7.24731e+06	8.17948e+06	7.63197e+06	3.58577e+08	6.7957e+06	8.03373e+06	7.99868e+06
U	YEGYCVDLAAELAK	Carbamidomethyl	534.589	3	1600.74	5.22335e+07	7.80148e+07	6.74086e+07	5.59785e+07	5.55913e+07	6.63669e+07	6.2143e+07	5.91599e+07
U	TVVVTTLLESPYVMMK		905.988	2	1809.96	2.75981e+08	2.00474e+08	1.13602e+08	9.98675e+07	3.44725e+08	637978
U	VLLDCER	Carbamidomethyl	452.731	2	903.448	7.38444e+06	3.95194e+08	4.0218e+08	4.35704e+08	5.0641e+06	4.50938e+08	4.69531e+08	5.03626e+08
U	NHEMLEGNER		410.184	3	1227.53	6.77153e+07	8.23168e+07	7.11744e+07	7.18574e+07		7.99222e+07	5.58603e+07	6.07084e+07
U	WSTLEEKEYPGAHTATLK		516.013	4	2060.02		1.79742e+08	2.02571e+08	1.87229e+08	7.38722e+06	2.00177e+08	2.13913e+08	2.18306e+08
U	LGYWSEVDK		548.769	2	1095.52	3.82158e+08	6.91387e+06	7.45507e+06	7.45775e+06	3.89769e+08	1.23584e+07	5.38082e+06	5.71544e+06
U	YKLTLVGDGK		547.316	2	1092.62	8.83721e+07	6.40345e+07	6.55889e+07	6.79953e+07	7.57179e+07	6.48363e+07	6.93814e+07	6.56225e+07
U	EYPGAHTATLK		594.306	2	1186.6	2.97985e+07	2.93534e+07	3.06186e+07	3.15812e+07	3.57033e+07	3.86154e+07	3.76036e+07	3.77999e+07
U	KLGYWSEVDK		612.817	2	1223.62	4.10835e+08	5.05561e+06	5.43473e+06	6.04613e+06	6.65593e+08	4.8362e+06	4.20786e+06	4.51798e+06
U	FSPYEWHTEEFEDGR		643.608	3	1927.8	6.17921e+08	3.12448e+07	3.44622e+07	3.6551e+07	6.3574e+08	2.74733e+07	2.78653e+07	3.14691e+07
U	LTPHLDNLEVANSFAVTNAFCSQFSR	Carbamidomethyl	980.143	3	2937.41	1.06478e+08	3.4543e+07	2.17377e+07	1.98714e+07	6.1852e+08	7.54483e+06	1.10167e+07	1.45098e+07
U	GYHYLLANLGFTDGDLLK		1005.52	2	2009.03	1.1881e+06	2.63239e+07	1.25209e+07	1.39944e+07	6.66864e+07	8.01546e+06	1.29436e+07	1.19882e+07
U	NHEMLEGNER	Oxidation	415.516	3	1243.53	2.25052e+06	2.66265e+06	2.48655e+06	2.65541e+06	3.34859e+06	8.54328e+06	7.63158e+06	8.61438e+06
U	QRLELSR		451.264	2	900.514	1.44269e+07	7.02768e+06	7.31824e+06	5.41957e+06	1.80654e+07	1.30359e+07	8.74158e+06	8.37867e+06
U	ALKQVQVEGLSGNLK		528.642	3	1582.9	1.78618e+07	1.40933e+07	1.81657e+07	1.8919e+07	1.98611e+07	1.87717e+07	1.79611e+07	1.89837e+07
U	EGYNVYGLESVKL	Glu->pyro-Glu	726.872	2	1451.73	3.34624e+06	1.69778e+07	1.38019e+07	1.35347e+07	5.12802e+06	1.01141e+07	1.06102e+07	241855
U	EYPGAHTATLK	Glu->pyro-Glu	390.537	3	1168.59	2.06881e+07	1.39915e+07	1.40423e+07		2.2439e+07	1.59086e+07	1.34134e+07	1.42275e+07
U	EYPGAHTATLK		396.54	3	1186.6	1.70144e+08	1.54091e+08			1.86356e+08	1.47682e+08	1.55682e+08	1.47301e+08
U	KNHEMLEGNER		452.882	3	1355.63	2.12653e+07		2.05313e+07	2.24687e+07	2.69126e+07	3.03335e+07	2.47558e+07	2.22939e+07
U	KWQVTALNVGNLNNDK		907.481	2	1812.95	1.84037e+07	2.9535e+06	3.26746e+06	3.36763e+06	1.52524e+07	3.52761e+06
U	WQVTALNVGNLNNDKK		907.481	2	1812.95	1.84037e+07	3.41027e+06	3.26746e+06	4.05345e+06	1.52524e+07	3.52761e+06
U	RVLLDCER	Propionamide	537.79	2	1073.57	8.27296e+06	4.48955e+06	4.60997e+06	4.65131e+06	2.78465e+07	1.64914e+07	3.38764e+07	1.45221e+07
U	VLLDCERDK	Carbamidomethyl	383.197	3	1146.57	3.92996e+07	4.28769e+07	4.41262e+07	4.02212e+07	4.93275e+07	5.19508e+07	4.81905e+07	5.3977e+07
U	EYPGAHTATLK	Glu->pyro-Glu	585.301	2	1168.59	9.64949e+06	8.89458e+06	9.4468e+06	8.10121e+06	1.05938e+07	8.30043e+06	8.75238e+06	7.33421e+06
U	TVVVTTLLESPYVMMK	Oxidation+Oxidation	921.983	2	1841.95	2.15559e+06	2.68421e+06	3.61519e+06	3.9958e+06	3.97131e+06			2.34399e+06
U	VGMVQFSTSEFR		463.227	3	1386.66	6.81499e+06	3.42239e+07	3.82257e+07	3.59143e+07	1.00246e+07		4.35181e+07	4.18913e+07
U	SKLAVFDK		454.266	2	906.517	1.0666e+07		8.88808e+06	9.21586e+06	1.18182e+07	8.51945e+06	8.45781e+06	8.87244e+06
U	YTSALTYDAVQVMTEAFR	Oxidation	1041.5	2	2080.98	2.77657e+07		1.35598e+07	1.18562e+07	4.48014e+07	1.19687e+07	1.32054e+07	1.26472e+07
U	VNDLVDQVLTLGKHVK		445.26	4	1777.01	2.47108e+06	3.44249e+06	3.77727e+06	2.92819e+06	2.48418e+06	3.75219e+06	3.3015e+06	3.31408e+06
U	LTLVGDGKYGAR		625.349	2	1248.68	2.6494e+06	2.03249e+06	2.08719e+06	2.10729e+06	2.2671e+06	2.35441e+06	2.0302e+06	1.9617e+06
U	ALKQVQVEGLSGNLK		792.459	2	1582.9	1.25459e+06	1.45771e+06	1.60447e+06	1.02796e+06	1.87126e+06	1.37661e+06	2.04461e+06	1.67742e+06
U	GVYALFGFYDKK		704.369	2	1406.72	2.49592e+08	1.32217e+08	1.18201e+08	1.0545e+08	2.09684e+06	1.06561e+08	1.12439e+08	1.07576e+08
U	VLLDCER	Propionamide	459.739	2	917.464	6.92255e+06	1.02616e+07	9.5975e+06	1.31594e+07	2.2448e+07	4.19449e+07	3.63281e+07	3.78849e+07
U	LAVFDKMWTYMR	Oxidation	526.26	3	1575.76	1.28761e+07	2.77799e+06	2.46947e+06	2.60107e+06	1.77613e+07	5.28597e+06	4.86471e+06	5.06838e+06
U	LAVFDKMWTYMR	Oxidation+Oxidation	531.592	3	1591.75	9.52129e+06	2.84987e+06		1.4618e+06	2.24562e+07	4.79376e+06	4.71488e+06	4.7671e+06
U	NHEMLEGNER	Oxidation	622.77	2	1243.53	720679	657188		864445	1.03437e+06	1.61401e+06	1.43498e+06	1.68142e+06
U	KNHEMLEGNER	Oxidation	686.817	2	1371.62		224498		116037	110698	342422	302180	280151
U	VGMVQFSTSEFR	Oxidation	468.559	3	1402.65	3.0514e+06	6.72618e+06	9.09329e+06	8.73278e+06	4.93045e+06	1.1879e+07	9.84406e+06	1.16353e+07
U	EGYNVYGLESVK		453.226	3	1356.66	1.63856e+06	6.80005e+06	5.64235e+06	5.91207e+06	1.9585e+06	9.6463e+06	8.10577e+06	8.70379e+06
U	VLLDCERDK	Carbamidomethyl	574.292	2	1146.57	8.86654e+06	6.00391e+06	6.57155e+06	6.54925e+06	1.00596e+07	8.82754e+06
U	LTLVGDGKYGAR		417.235	3	1248.68	1.63285e+06		1.3062e+07	1.5574e+07	1.47152e+06	1.48527e+07	1.54398e+07	1.55659e+07
U	NAQNLNPSSSQNSQNFATYK		738.345	3	2212.01	8.79849e+08	2.43934e+08	2.71636e+08	2.80925e+08	7.38187e+08	3.61528e+08	3.431e+08	3.21805e+08
U	QVQVEGLSGNLKFDQNGK		654.341	3	1960	4.61675e+07	2.16368e+07	1.91213e+07	1.94751e+07	4.06524e+07	1.93005e+07	1.8258e+07	1.89634e+07
U	RGNAGDCLANPAVPWGQGVELER	Propionamide	827.408	3	2479.2	5.47915e+07				1.76413e+08	4.32668e+06	4.29387e+06	9.21653e+06
U	GALLSLLEYYQWDK		849.94	2	1697.87	1.04481e+09	8.97778e+06	5.46415e+06	4.83121e+06	1.46542e+07		3.93944e+06	3.44528e+06
U	LQFGGANVSGFQLVDYDDSLVSK		820.408	3	2458.2	3.83816e+07	2.43852e+07	1.48018e+07	1.27239e+07	6.47012e+07	1.2354e+07	1.73307e+07	1.17938e+07
U	NHEMLEGNERYEGYCVDLAAELAK	Carbamidomethyl	703.573	4	2810.26	2.41958e+08	1.07935e+08	5.05775e+07	5.24799e+07	2.1522e+08	3.9247e+07	5.03391e+07	4.20146e+07
U	TVVVTTLLESPYVMMKK	Oxidation	652.358	3	1954.05	7.28557e+06	6.55013e+06	7.13051e+06	7.32336e+06	1.31657e+07	9.78644e+06	9.80773e+06	9.22737e+06
U	MVSPLESAEDLSK	Oxidation	474.566	3	1420.68	978230		7.59447e+06			1.17508e+07	1.06333e+07
U	GADQEYSAFR		381.84	3	1142.5		4.55484e+06	3.50585e+06	2.82809e+06	616678	7.17132e+06	8.1847e+06	6.49025e+06
U	QVQVEGLSGNLK		424.57	3	1270.69	2.31028e+07	2.16195e+07	2.32551e+07		2.43016e+07	3.37101e+07		3.17028e+07
U	LAVFDKMWTYMR		520.928	3	1559.76	2.01448e+07		1.48864e+06	2.52084e+06	2.33163e+07	2.09692e+06	2.58908e+06	2.36262e+06
U	TVVVTTLLESPYVMMKK	Oxidation+Oxidation	657.69	3	1970.05	5.56199e+06		6.29661e+06	5.14186e+06	1.57806e+07	1.12078e+07	1.06409e+07	1.15832e+07
U	SAEPSVFVRTTAEGVAR		592.979	3	1775.92	1.94454e+07	2.30371e+07	2.39372e+07	2.21062e+07	1.27685e+07	1.8829e+07	1.57881e+07	1.99645e+07
U	EGYNVYGLESVKL	Glu->pyro-Glu	484.917	3	1451.73	1.21536e+06	4.23577e+06		3.74424e+06	1.41e+06	5.43724e+06	3.6647e+06	4.06301e+06
U	FSPYEWHTEEFEDGR		964.908	2	1927.8				2.00287e+06	2.29552e+07	1.76942e+06		1.4281e+06
U	GYGLATPKGSSLGNAVNLAVLK		710.735	3	2129.18	1.86034e+06	2.893e+06	2.93696e+06	2.80873e+06	2.41916e+06	3.04084e+06	2.84291e+06	3.16039e+06
U	MVSPLESAEDLSKQTELAYGTLDSGSTK		740.113	4	2956.42	1.89972e+07			9.8543e+06	1.32107e+07	7.06918e+06	9.14812e+06	7.31796e+06
U	MVSPLESAEDLSKQTELAYGTLDSGSTK		986.481	3	2956.42		1.69878e+07	1.76768e+07	1.52777e+07	1.58316e+07	9.25763e+06	1.35643e+07	9.55927e+06
U	DKVNDLVDQVLTLGK		414.985	4	1655.91		2.22537e+06	1.80671e+06	2.2141e+06		2.30998e+06	2.36026e+06	1.95622e+06
U	GYHYLLANLGFTDGDLLK		503.264	4	2009.03	3.85037e+06		3.02329e+06	3.31652e+06	4.10196e+06	3.04997e+06	4.32274e+06	4.06355e+06
U	KNHEMLEGNER		678.82	2	1355.63	390536	887393	666396	712355	541962	1.25383e+06	974194	961885
U	QVQVEGLSGNLKFDQNGK	Gln->pyro-Glu	648.666	3	1942.97	4.81286e+06	1.16587e+07	1.06075e+07	1.55434e+07	6.37857e+06	1.26745e+07	9.24396e+06	1.17796e+07
U	WSTLEEK		446.724	2	891.434	1.59089e+08				2.12175e+08		9.44629e+06
U	QVQVEGLSGNLKFDQNGK	Gln->pyro-Glu	972.495	2	1942.97	1.69618e+07	1.20633e+07	1.18508e+07	1.05793e+07	1.6863e+07	8.69477e+06	8.75849e+06	8.46333e+06
U	TVVVTTLLESPYVMMKK		647.026	3	1938.06	3.73398e+06	3.62725e+06	3.19908e+06	3.5601e+06	2.83501e+06	3.25401e+06	3.49381e+06	3.82174e+06
U	LTPHLDNLEVANSFAVTNAFCSQFSR	Carbamidomethyl	735.359	4	2937.41	1.15006e+06	9.73625e+06	4.80712e+06		4.97764e+06	4.01733e+06	3.84316e+06	4.21605e+06
U	NPQNLNPSSSQNSQNFATYK		747.017	3	2238.03
U	LAVFDKMWTYMR		780.889	2	1559.76	2.39529e+06				1.99811e+06
U	MVSPLESAEDLSKQTELAYGTLDSGSTK	Oxidation	991.813	3	2972.42	5.57259e+06	1.08014e+07	1.4775e+07	1.50434e+07	4.67626e+06	7.51232e+06	8.48538e+06	7.90453e+06
U	MVSPLESAEDLSKQTELAYGTLDSGSTK	Oxidation	744.112	4	2972.42	3.83869e+06	7.35979e+06	8.25001e+06	9.71082e+06	3.9481e+06	4.81702e+06	5.4241e+06	5.48345e+06
U	YEGYCVDLAAELAK	Carbamidomethyl	801.379	2	1600.74	4.75687e+06	5.03243e+06	1.68832e+08	530224	6.23111e+06	5.43076e+06	1.33573e+06	697528
U	MVSPLESAEDLSK		469.234	3	1404.68	9.19874e+06	7.4543e+06	9.83878e+06		3.64219e+06	3.58191e+07	3.39785e+07	3.70314e+07
U	NHEMLEGNERYEGYCVDLAAELAK	Carbamidomethyl+Oxidation	707.572	4	2826.26	4.8312e+07	3.58213e+07	2.90458e+07	2.81774e+07	6.42518e+07	1.79524e+07	2.45165e+07	1.87887e+07
U	GADQEYSAFRVGMVQFSTSEFR		838.057	3	2511.15	1.85898e+07	6.89723e+06			1.92263e+07		4.42303e+06	2.941e+06
U	YEGYCVDLAAELAKHCGFK	Carbamidomethyl+Carbamidomethyl	558.512	4	2230.02	6.90136e+06	4.86972e+06	3.12782e+06	3.46611e+06	7.63841e+06	4.15651e+06	3.97778e+06	3.70619e+06
U	NHEMLEGNERYEGYCVDLAAELAK	Carbamidomethyl	937.762	3	2810.26	2.45397e+07	9.6287e+06	5.00692e+06		2.29942e+07	5.06111e+06	5.88602e+06	4.75606e+06
U	GALLSLLEYYQWDK		566.963	3	1697.87	3.17268e+07	835413			5.16564e+07		682600	583693
U	NHEMLEGNERYEGYCVDLAAELAK	Carbamidomethyl+Oxidation	943.094	3	2826.26	4.1334e+06	4.30146e+06	3.24221e+06		5.28088e+06		2.98604e+06	2.27287e+06
U	RGNAGDCLANPAVPWGQGVELER	Carbamidomethyl	617.304	4	2465.19	4.10692e+07				4.46169e+07
U	EGYNVYGLESVK	Glu->pyro-Glu	670.33	2	1338.65		1.55582e+06		1.63805e+06		1.82656e+06
U	WSTLEEKEYPGAHTATLK		1031.02	2	2060.02	1.20597e+07			2.33847e+06	8.78252e+06
U	NAQNLNPSSSQNSQNFATYK		1107.01	2	2212.01	1.94904e+08		2.73769e+07		1.675e+08
U	GNAGDCLANPAVPWGQGVELER	Propionamide	775.374	3	2323.1	1.61547e+07				4.53191e+07			1.06186e+06
U	FAYLYDSDRGLSTLQAVLDSAAEK		878.441	3	2632.3	6.61643e+07	3.45314e+07	9.61914e+06		5.29288e+07	2.88992e+06
U	VAKNAQNLNPSSSQNSQNFATYK		837.746	3	2510.21	2.56737e+06				2.59952e+06		1.2693e+06
U	NAQNLNPSSSQNSQNFATYKEGYNVYGLESVK		888.672	4	3550.66	2.06229e+06	2.15349e+06	3.1978e+06		3.00047e+06	2.71317e+06		3.37375e+06
U	GNAGDCLANPAVPWGQGVELER	Carbamidomethyl	1155.55	2	2309.09	6.52218e+07
U	NAQNLNPSSSQNSQNFATYK	Phospho	765.001	3	2291.98	2.85922e+06		1.18299e+06		2.8207e+06	1.2077e+06	1.16149e+06
U	LTPHLDNLEVANSFAVTNAFCSQFSR	Propionamide	984.815	3	2951.42	4.48352e+06		296924		2.63899e+07	152667
U	LAVFDKMWTYMR	Oxidation	788.886	2	1575.76	1.57079e+06				1.73301e+06			550693
U	GNAGDCLANPAVPWGQGVELER	Carbamidomethyl	578.279	4	2309.09	3.44009e+06				3.27106e+06
U	EYPGAHTATLKYTSALTYDAVQVMTEAFR		809.4	4	3233.57	3.65317e+07	1.58404e+06			3.69181e+07
U	YTSALTYDAVQVMTEAFR	Phospho	1073.48	2	2144.95		4.08722e+06		1.25269e+06			790843	326415
U	RGNAGDCLANPAVPWGQGVELER	Carbamidomethyl	1233.6	2	2465.19	2.42164e+07
U	NPQNLNPSSSQNSQNFATYK	Phospho	773.673	3	2318
U	GALLSLLEYYQWDKFAYLYDSDR		943.797	3	2828.37	2.3591e+08				2.76216e+08
U	LQFGGANVSGFQLVDYDDSLVSK		1230.11	2	2458.2	4.11792e+06		725056
U	RGNAGDCLANPAVPWGQGVELER	Propionamide	620.808	4	2479.2	2.28148e+06				8.72258e+06
U	YEGYCVDLAAELAK	Propionamide	808.387	2	1614.76	4.92965e+06				224129			3.1524e+06
U	GALLSLLEYYQWDKFAYLYDSDR		708.1	4	2828.37	4.0993e+07				4.92832e+07
U	NAQNLNPSSSQNSQNFATYK	Phospho+Phospho	791.656	3	2371.95	1.07183e+06				1.11049e+06
U	HVKGYHYLLANLGFTDGDLLK		594.319	4	2373.25	2.63826e+06				4.80791e+06			471588
U	GNAGDCLANPAVPWGQGVELER	Propionamide	1162.56	2	2323.1	1.89049e+06
U	SVNTLTSFCGTLHVSFLTPSFPTDGTHPFVLQMRPDLK	Carbamidomethyl	1062.79	4	4247.12	4.12463e+06				1.96488e+07
U	NAQNLNPSSSQNSQNFATYK		554.011	4	2212.01	1.51999e+06	2.3698e+06	1.98763e+06	1.48362e+06	1.10089e+06	2.81803e+06		3.97245e+06
U	SVNTLTSFCGTLHVSFLTPSFPTDGTHPFVLQMRPDLK	Carbamidomethyl+Oxidation	1066.79	4	4263.11	6.56326e+06				1.9698e+06
U	EGYNVYGLESVKL	Phospho	775.861	2	1549.71					1.33267e+06		861064
U	LAVFDKMWTYMR	Oxidation+Oxidation	796.884	2	1591.75					1.86266e+06
U	YTSALTYDAVQVMTEAFRNLR		817.078	3	2448.21	7.81455e+06				6.24202e+06
U	LTPHLDNLEVANSFAVTNAFCSQFSR	Propionamide	738.863	4	2951.42					2.14216e+06	103542
U	NHEMLEGNERYEGYCVDLAAELAK	Oxidation+Propionamide	711.076	4	2840.27					1.66099e+06
U	GNAGDCLANPAVPWGQGVELER		751.695	3	2252.06
U	YTSALTYDAVQVMTEAFR	Phospho	715.99	3	2144.95
Q9Z2W9	GRIA3_MOUSE	Glutamate receptor 3
U	LNTLLEQVVLLGK		720.445	2	1438.88	8.44354e+08	7.71413e+08	6.39334e+08	6.01327e+08	7.25586e+08	4.37406e+08	4.6244e+08	3.8651e+08
U	ADLAVAPLTLTLVR		726.943	2	1451.87	6.88895e+08	8.52603e+08	6.0169e+08	5.30385e+08	5.59796e+08	4.42526e+08	3.59315e+08	2.9343e+08
U	LSEQGLLDKLK		415.247	3	1242.72	6.03129e+08	7.17214e+08	7.63573e+08	6.41281e+08	4.25828e+08	5.46871e+08	5.34509e+08	5.37094e+08
U	ADLAVAPLTLTLVR		484.964	3	1451.87	1.59187e+08	3.14763e+08	1.98279e+08	1.71086e+08	1.52737e+08	1.74569e+08	1.43265e+08	1.21919e+08
U	LSLVGDGK		394.729	2	787.444	2.93334e+08	6.00802e+08	6.33188e+08	6.47539e+08	2.80752e+08	5.2346e+08	5.32112e+08	5.27794e+08
U	YLLDCEVER	Carbamidomethyl	598.784	2	1195.55	7.987e+08	8.60471e+08	9.79651e+08	9.85826e+08	7.42616e+08	7.89659e+08	8.04896e+08	7.9095e+08
U	GSALGNAVNLAVLK		663.891	2	1325.77	2.07753e+08	2.24388e+08	2.56203e+08	2.14165e+08	2.06057e+08	1.92209e+08	1.73105e+08	1.57229e+08
U	FVYLYDTER		603.295	2	1204.58	7.66743e+08	9.99179e+08	1.04503e+09	9.22547e+08	1.31867e+09	8.30187e+08	7.71857e+08	8.58551e+08
U	NTVQEHSAFR		594.791	2	1187.57	5.2404e+07	6.16591e+07		5.25374e+07	4.48451e+07	7.37929e+07	5.09674e+07	5.54871e+07
U	LDEREFPEAK		411.875	3	1232.6	7.18863e+08	1.07686e+09	1.16218e+09	1.08415e+09	6.03212e+08	9.7475e+08	8.70454e+08	8.61373e+08
U	LNTLLEQVVLLGK		480.633	3	1438.88	1.47637e+08	3.33766e+08	4.78196e+08	2.58552e+08	1.59123e+08	2.32532e+08	2.39761e+08	2.24256e+08
U	NTQNFKPAPATNTQNYATYR		767.373	3	2299.1	8.36333e+08	3.68515e+08	3.8696e+08	3.81758e+08	6.45491e+08	3.90031e+08	3.94722e+08	4.68782e+08
U	LSEQGLLDK		501.777	2	1001.54	2.93014e+08	2.8204e+08	2.95009e+08	3.02502e+08	2.7506e+08	2.69047e+08	2.73468e+08	2.81046e+08
U	KNHEQLEGNER		451.888	3	1352.64	1.96192e+07	1.60441e+07	1.31734e+07	1.09818e+07	2.34153e+07	1.42984e+07	1.03828e+07	1.05353e+07
U	LDEREFPEAK		617.309	2	1232.6	1.23265e+08	2.0672e+08	2.30723e+08	2.13501e+08	1.00445e+08	1.66503e+08	1.78932e+08	1.82333e+08
U	EGYNVYGTESVKL		729.859	2	1457.7	6.54854e+08	9.72734e+08	7.65541e+08	7.77901e+08	4.49277e+08	6.48718e+08	6.67834e+08	6.18137e+08
U	MVQVQGMTGNLQFDTYGR		682.324	3	2043.95	2.07402e+08	1.43775e+08	1.17826e+08	1.15039e+08	1.34582e+08	7.42464e+07	7.59937e+07	7.04973e+07
U	EGYNVYGTESVK		673.317	2	1344.62	6.66166e+07	5.72737e+07	6.67713e+07	6.95914e+07	5.09911e+07	5.63487e+07	5.27658e+07	5.89033e+07
U	SAEPSVFTK		483.251	2	964.486	1.67088e+08	1.26324e+06	2.12711e+08	2.22216e+08	1.54445e+08	1.9528e+08	1.96925e+08	2.07274e+08
U	TLVVTTLLESPYVMYK		619.674	3	1856	1.10879e+08	1.10703e+08	5.03915e+07	5.8793e+07	1.33314e+08	5.24541e+07	6.62869e+07	5.21266e+07
U	TLVVTTLLESPYVMYK	Oxidation	625.006	3	1872	2.8853e+07	4.54881e+07	3.4689e+07	3.77761e+07	3.46134e+07	1.67484e+07	1.95503e+07	1.81533e+07
U	NHEQLEGNER		613.281	2	1224.55	1.30416e+07	7.67061e+06	6.71304e+06	6.00614e+06	9.96924e+06	1.09853e+07	9.373e+06	9.73334e+06
U	TLVVTTLLESPYVMYK		929.008	2	1856	2.22125e+08	9.24134e+07	4.45222e+07	5.41558e+07	2.46368e+08	3.72076e+07		3.50773e+07
U	QRVDVSR	Gln->pyro-Glu	421.728	2	841.441	1.09898e+08	2.23909e+08	2.12928e+08	2.05669e+08	1.00194e+08	1.80455e+08		1.64471e+08
U	LWNGMVGELVYGR		747.382	2	1492.75	4.33698e+06	2.02817e+07	2.03325e+07	2.00796e+07	3.62649e+08	1.78037e+07	1.92872e+07	1.56668e+07
U	AGYWNEYER		594.259	2	1186.5	2.94558e+08	4.66639e+06	4.99442e+06	4.67933e+06	2.48438e+08	3.1259e+06	2.74224e+06	3.1549e+06
U	RGSAGDCLANPAVPWSQGLDLER	Carbamidomethyl	823.736	3	2468.19	5.47834e+08	1.21811e+07	1.20239e+07	1.5945e+07	4.24811e+08	1.11289e+07	1.10336e+07	1.0576e+07
U	NHEQLEGNER		409.19	3	1224.55	3.113e+07	3.11004e+07	3.37969e+07	2.68818e+07	3.00937e+07	5.52746e+07	4.89416e+07	4.64708e+07
U	NTVQEHSAFR		396.863	3	1187.57	6.67765e+06	4.68641e+08	3.87278e+08	3.84367e+08	3.23465e+08	4.37122e+08	138429	3.49413e+08
U	FSPYEWHLEDNNEEPR		687.969	3	2060.89	1.99153e+08	3.42738e+06	3.5776e+06	3.52249e+06	1.69321e+08	2.74693e+06	3.55796e+06	4.74211e+06
U	YTSALTHDALLVLAEAFR		664.358	3	1990.05	3.27509e+09	1.06506e+09	5.85181e+08	5.56042e+08	3.59305e+09	7.3728e+06	1.23415e+06	4.21426e+08
U	LWNGMVGELVYGR		498.59	3	1492.75		3.93694e+06	3.67355e+06	6.90353e+06	2.58032e+07	4.63766e+06	4.74407e+06	3.57323e+06
U	YEGYCVDLAYELAK	Carbamidomethyl	847.392	2	1692.77	8.18063e+07	8.07705e+07	5.47979e+07	5.3632e+07	4.85278e+07	3.89907e+07	4.40718e+07	4.11523e+07
U	MVQVQGMTGNLQFDTYGR		1022.98	2	2043.95	65161185	1.99256e+07	1.60383e+07	1.69163e+07	3.67705e+07	8.89223e+06	9.57032e+06	8.30822e+06
U	GSAGDCLANPAVPWSQGLDLER	Carbamidomethyl	771.702	3	2312.09	2.14337e+08	3.6347e+06	5.15786e+06	4.79539e+06	2.20518e+08		3.87298e+06	3.6182e+06
U	KAGYWNEYER		658.307	2	1314.6	1.0752e+08	2.01213e+06	1.83365e+06	1.71013e+06	8.26754e+07	1.12248e+06		1.88049e+06
U	MVQVQGMTGNLQFDTYGR	Oxidation	687.656	3	2059.95	2.53572e+07	5.24137e+07	4.52989e+07	4.97334e+07	2.5314e+07	3.09044e+07	3.29931e+07	2.73617e+07
U	YEGYCVDLAYELAK	Carbamidomethyl	565.264	3	1692.77	2.40302e+07	4.40209e+07	2.89721e+07	2.55939e+07	1.65255e+07	2.16505e+07	2.43286e+07	2.39676e+07
U	RYLLDCEVER	Carbamidomethyl	451.559	3	1351.66	6.27062e+07	2.20121e+06	6.30126e+07	5.79678e+07	4.34644e+07	5.8054e+07	5.69283e+07	6.06888e+07
U	LWNGMVGELVYGR	Oxidation	755.38	2	1508.74	3.49278e+07		4.20541e+06	4.12137e+06	8.51082e+07	2.81667e+06	3.41589e+06	2.83974e+06
U	YKLSLVGDGK		540.308	2	1078.6	1.3436e+07	9.51156e+06	9.35702e+06	8.16743e+06	8.14119e+06	7.678e+06	7.71301e+06	8.02036e+06
U	YTSALTHDALLVLAEAFR		996.033	2	1990.05	2.50635e+08	4.58846e+07	2.43661e+07	2.26045e+07	3.15322e+08	1.12929e+07	1.31547e+07	1.66618e+07
U	WWYDKGECGAK	Carbamidomethyl	467.208	3	1398.6	7.85329e+07		1.34219e+06	1.30423e+06	8.1301e+07	1.28021e+06		1.89336e+06
U	YGARDPETK		518.757	2	1035.5	3.95725e+06	2.32767e+06	2.72959e+06	3.64287e+06	2.58752e+06	4.62683e+06	4.96187e+06	6.77744e+06
U	YLLDCEVER	Propionamide	605.792	2	1209.57	1.15814e+07	1.21771e+07	1.38836e+07	1.17026e+07	2.82703e+07	3.6783e+07	3.35291e+07	3.52354e+07
U	LLEEMDR	Oxidation	461.221	2	920.427	5.41776e+06	1.19229e+07	1.10628e+07	1.27562e+07	8.39356e+06	1.93635e+07	1.71017e+07	1.6798e+07
U	TLVVTTLLESPYVMYKK		662.372	3	1984.1	1.16279e+08	8.68626e+07	5.53341e+07	6.44654e+07	8.75825e+07	4.10091e+07	4.99902e+07	3.48985e+07
U	GSALGNAVNLAVLK		442.929	3	1325.77	6.99303e+06	3.20256e+07	3.91283e+07	2.91087e+07	1.14741e+07	3.41459e+07	3.23417e+07	3.05263e+07
U	TLVVTTLLESPYVMYK	Oxidation	937.005	2	1872	1.17542e+07	1.09478e+07	8.39991e+06	1.07831e+07	1.34598e+07	3.6302e+06	4.12022e+06	3.73375e+06
U	MWSYMK		423.188	2	844.361	8.50814e+07	631098	723316		5.29638e+07
U	LSEQGLLDKLK		622.366	2	1242.72	1.25591e+08	1.06131e+08	1.02756e+08	8.97984e+07	9.07633e+07	8.09844e+07	7.75248e+07	8.32448e+07
U	LLEEMDRR		531.274	2	1060.53	4.23241e+07	5.73808e+07	5.20692e+07	4.98887e+07	3.04338e+07	4.06505e+07	3.81754e+07	3.97028e+07
U	KNHEQLEGNER		677.329	2	1352.64	557203	710088	507648	530458	490523	957479	674832	598337
U	RYLLDCEVER	Carbamidomethyl	676.835	2	1351.66	1.85368e+07	1.15535e+07	1.58604e+07	1.26161e+07	1.32207e+07	1.10591e+07	1.25533e+07	1.2971e+07
U	LLEEMDRR	Oxidation	539.271	2	1076.53	1.31056e+06	2.00687e+06	2.1344e+06	1.83451e+06	2.04463e+06	5.06185e+06	3.78397e+06	4.02237e+06
U	YTSALTHDALLVLAEAFR		498.52	4	1990.05	2.00021e+08	8.02669e+07	4.09599e+07	4.13801e+07	2.26208e+08	2.70542e+07	2.70416e+07	3.45632e+07
U	NTQNFKPAPATNTQNYATYR		575.782	4	2299.1	1.69682e+07	1.35515e+07	1.63205e+07	1.81872e+07	1.64378e+07	1.7385e+07	1.83081e+07	1.80118e+07
U	LWNGMVGELVYGR	Oxidation	503.922	3	1508.74	2.51168e+06	592676	1.01426e+06		4.54772e+06	1.48153e+06	753510	799122
U	MVQVQGMTGNLQFDTYGRR	Oxidation	739.689	3	2216.05	1.85667e+07	1.9867e+07	1.5769e+07	2.29628e+07	2.87192e+07	2.03445e+07	2.1407e+07	2.16044e+07
U	LLEEMDR		453.223	2	904.432	232738		9.27125e+07	7.86256e+07		5.85609e+07	5.67229e+07
U	SVGNLKDLQEFR		469.253	3	1404.74	2.64494e+08	2.68218e+08	2.91375e+08	2.71362e+08	1.96223e+08	2.19808e+08	2.14446e+08	2.2769e+08
U	TLVVTTLLESPYVMYKK	Oxidation	667.704	3	2000.09	2.39353e+07	3.02738e+07	3.31949e+07	3.47647e+07	3.0966e+07	2.0559e+07	2.14621e+07	1.95832e+07
U	GALLSLLGYYK		599.347	2	1196.68	2.63539e+08	3.3573e+08	3.06895e+08	3.36842e+08	2.15817e+08	2.42074e+08	2.68114e+08	2.46109e+08
U	KAGYWNEYER		439.207	3	1314.6	3.39486e+08		3.34978e+06		2.8023e+08
U	DLQEFRR		482.254	2	962.493		1.1057e+08	1.1757e+08	1.21721e+08	1.51214e+08	9.0806e+07	8.48538e+07	9.59584e+07
U	MVQVQGMTGNLQFDTYGR	Oxidation+Oxidation	692.987	3	2075.94	6.87922e+06	7.88825e+06	8.66524e+06	9.30245e+06	9.04841e+06	6.43994e+06	6.08528e+06	6.36596e+06
U	LNTLLEQVVLLGKHSR		455.774	4	1819.07	7.0335e+06	6.89523e+06	6.51544e+06	6.75445e+06	6.37626e+06	5.66454e+06	5.37894e+06	5.88525e+06
U	MVQVQGMTGNLQFDTYGR	Oxidation	1030.98	2	2059.95	6.22679e+06		6.89171e+06	5.08048e+06	6.75e+06	3.56222e+06	3.94301e+06	3.23422e+06
U	YEGYCVDLAYELAKHVR	Carbamidomethyl	522.257	4	2085	6.38392e+06	5.25621e+06	3.40485e+06	4.22444e+06	6.05295e+06	2.51719e+06	3.96155e+06	2.78636e+06
U	GALLSLLSYYK		614.353	2	1226.69
U	DVQEFRR		475.246	2	948.478	616607		589066	725855	983168	981197	995053	858659
U	GYHYMLANLGFTDLVLER		704.691	3	2111.05	1.25023e+09	3.32236e+08	1.24475e+08	1.54781e+08	9.51249e+08	8.17549e+07	1.0289e+08	8.23981e+07
U	GYHYMLANLGFTDLVLER	Oxidation	710.023	3	2127.05	1.10804e+08	1.1417e+08	8.15079e+07	8.78902e+07	1.27083e+08	3.29441e+07	5.20797e+07	4.0946e+07
U	TLVVTTLLESPYVMYKK		497.031	4	1984.1	3.43493e+06	5.83465e+06	3.34169e+06	2.78292e+06	2.50869e+06	2.78149e+06	3.88883e+06	3.15151e+06
U	MWSYMK	Oxidation	431.185	2	860.356	1.52353e+07				1.694e+07
U	EGYNVYGTESVKL		486.909	3	1457.7	1.16129e+07	3.82639e+07		3.18705e+07	7.0486e+06	3.30508e+07	2.99795e+07	3.0002e+07
U	NHEQLEGNERYEGYCVDLAYELAK	Carbamidomethyl	725.834	4	2899.31	8.1396e+06	1.9247e+08	1.26467e+08	1.00496e+08	6.66923e+06	7.36368e+07	9.12103e+07	7.63902e+07
U	SAEPSVFTKTTADGVAR		579.632	3	1735.87	3.08114e+06	2.60974e+06	2.41681e+06	3.26685e+06	1.92628e+06	2.3695e+06	1.76748e+06
U	QRVDVSR		430.241	2	858.467	3.84168e+06	1.02636e+06	1.13097e+06	1.28164e+06	1.93309e+06	1.72812e+06	1.75527e+06	2.00336e+06
U	EFPEAKNAPLK	Glu->pyro-Glu	613.332	2	1224.65	3.36145e+06	2.10737e+06	1.72759e+06	2.54155e+06	1.91378e+06	1.83904e+06	1.71468e+06	1.70431e+06
U	MVQVQGMTGNLQFDTYGRR	Oxidation+Oxidation	745.021	3	2232.04	5.34171e+06	3.77833e+06	3.96501e+06	3.6967e+06	9.0048e+06	3.82351e+06		6.30865e+06
U	EGYNVYGTESVKL	Glu->pyro-Glu	720.854	2	1439.69	6.67741e+06	6.7701e+06	5.36708e+06	4.78019e+06	4.81201e+06	3.89381e+06	5.79694e+06	4.04689e+06
U	LNTLLEQVVLLGKHSR	Phospho	634.019	3	1899.03		1.04713e+06	1.12944e+06	1.29429e+06		648646	847596	844300
U	NTQNFKPAPATNTQNYATYR		1150.56	2	2299.1	1.51986e+07		3.44325e+06
U	SVGNLKDLQEFR		703.375	2	1404.74	3.47227e+07	2.57227e+07	2.65432e+07	2.54436e+07	2.17677e+07	2.33029e+07	2.32462e+07	2.36506e+07
U	DLQEFR		404.203	2	806.392	4.38112e+07	5.15938e+07	5.21205e+07		5.47585e+07	4.85084e+07	6.84481e+07	4.88665e+07
U	MVQVQGMTGNLQFDTYGRR		734.358	3	2200.05			2.80286e+07	3.07413e+07	7.63731e+07	3.578e+07	4.38395e+07
U	GALLSLLGYYKWEK		547.64	3	1639.9	1.92728e+08	9.36447e+06	4.73133e+06	5.73582e+06	1.74962e+08	6.96535e+06	6.38878e+06	4.72998e+06
U	GALLSLLGYYKWEK		820.956	2	1639.9	3.64231e+07	1.50663e+06	815300	1.36094e+06	3.32469e+07	855460	1.21737e+06	886702
U	WWYDKGECGAK	Carbamidomethyl	700.309	2	1398.6	7.63976e+06				7.19185e+06
U	RGSAGDCLANPAVPWSQGLDLER	Propionamide	828.408	3	2482.2	2.20502e+07			895179	5.73311e+07	1.48243e+06	1.35662e+06	1.03734e+06
U	YLLDCEVER	Carbamidomethyl	399.525	3	1195.55	523088	1.95269e+06	2.3926e+06	2.48594e+06		2.66568e+06	2.01736e+06	1.92824e+06
U	TLVVTTLLESPYVMYKK		993.055	2	1984.1	6.35472e+06	3.34232e+06	2.55933e+06		4.41767e+06	1.7242e+06	2.16438e+06	1.3143e+06
U	RYLLDCEVER	Propionamide	456.231	3	1365.67	516066	769655			1.45322e+06	2.16745e+06	1.93242e+06	2.18163e+06
U	SVGNLKDVQEFR		464.581	3	1390.72
U	TLVVTTLLESPYVMYKK	Oxidation	1001.05	2	2000.09	1.3386e+06	1.39588e+06	1.44479e+06	1.35194e+06	1.4088e+06	895462	766914	615285
U	RLLEEMDR		531.274	2	1060.53	4.23241e+07	7.27061e+07	5.20692e+07	4.98887e+07	3.04338e+07	4.06505e+07	3.81754e+07	3.97028e+07
U	NHEQLEGNERYEGYCVDLAYELAK	Carbamidomethyl	967.443	3	2899.31	3.63197e+07	1.94398e+07	9.87886e+06	1.14971e+07	2.89783e+07	8.48654e+06	8.76726e+06	7.12288e+06
U	RLLEEMDR	Oxidation	539.271	2	1076.53	589553				1.83697e+06	1.19652e+06
U	GALLSLLGYYK		399.901	3	1196.68		2.95017e+06	2.98354e+06	3.65476e+06		2.53268e+06	3.33708e+06	3.99832e+06
U	SVGNLKDVQEFR		696.367	2	1390.72
U	TLVVTTLLESPYVMYKK	Oxidation	501.03	4	2000.09	1.03213e+06	3.56515e+06		2.51617e+06	1.9827e+06		2.40943e+06	2.5394e+06
U	MVQVQGMTGNLQFDTYGRR		551.02	4	2200.05		2.19163e+06	1.01714e+06	2.07206e+06		1.6594e+06	1.78797e+06	1.59134e+06
U	GYHYMLANLGFTDLVLER		528.77	4	2111.05	1.25129e+07	8.10855e+06		3.38631e+06	1.46304e+07	2.12075e+06	2.66695e+06	3.05547e+06
U	WWYDKGECGAK	Propionamide	707.316	2	1412.62	843031				2.8065e+06
U	DVQEFR		397.196	2	792.377
U	EGYNVYGTESVKL	Glu->pyro-Glu	480.905	3	1439.69		3.06824e+06	3.96757e+06	3.18696e+06	284080	2.0908e+06	3.48003e+06	1.64573e+06
U	TTADGVAR		395.706	2	789.398		211062	276274	304277	78501	169202	225449	246990
U	GYHYMLANLGFTDLLLER	Oxidation	714.694	3	2141.06		2.46691e+06			1.91178e+06
U	GFSLLQALMEAAVQNNWQVTAR		816.422	3	2446.24	4.31256e+08				3.4948e+08
U	GYHYMLANLGFTDLVLER	Oxidation	532.769	4	2127.05	1.13263e+06	2.14617e+06		2.15263e+06	1.52654e+06	78446.5	1.65216e+06	1.1873e+06
U	MVQVQGMTGNLQFDTYGR	Oxidation+Oxidation	1038.98	2	2075.94	1.25709e+06			1.44176e+06	1.73291e+06			458630
U	GYHYMLANLGFTDLVLER		1056.53	2	2111.05	5.88758e+07		2.96991e+06	3.90844e+06	4.66586e+07		3.36408e+06
U	NHEQLEGNERYEGYCVDLAYELAK	Propionamide	729.338	4	2913.32	2.15301e+06	1.22211e+06			6.02474e+06	1.46036e+06	2.29379e+06	1.69497e+06
U	GYHYMLANLGFTDLVLER	Oxidation	1064.53	2	2127.05	4.08274e+06		1.81922e+06		3.59838e+06	682859
U	GYHYMLANLGFTDLLLER		709.363	3	2125.07
U	RGSAGDCLANPAVPWSQGLDLER	Carbamidomethyl	618.054	4	2468.19	1.28679e+07				1.06388e+07			1.15046e+06
U	GALLSLLSYYKWEK		557.643	3	1669.91
U	GSAGDCLANPAVPWSQGLDLER	Propionamide	776.374	3	2326.1	8.67682e+06				2.49839e+07
U	FSPYEWHLEDNNEEPR		1031.45	2	2060.89					4.05174e+06
U	DPETKLWNGMVGELVYGR		688.679	3	2063.01			212509		3.72872e+06
U	GSAGDCLANPAVPWSQGLDLER	Carbamidomethyl	1157.05	2	2312.09	4.88498e+07
U	GFSLLQALMEAAVQNNWQVTAR	Oxidation	821.753	3	2462.24	1.86013e+08				3.18414e+08
U	YEGYCVDLAYELAK	Propionamide	854.4	2	1706.79	481516				1.83495e+06
U	GFSVLQALMEAAVQNNWQVTAR		811.75	3	2432.23	809676
U	GFSVLQALMEAAVQNNWQVTAR	Oxidation	817.081	3	2448.22
U	GSAGDCLANPAVPWSQGLDLER	Propionamide	1164.06	2	2326.1	1.52013e+06
U	RGSAGDCLANPAVPWSQGLDLER	Propionamide	621.558	4	2482.2	819359				1.23054e+06
U	EGYNVYGTESVKL	Phospho	769.842	2	1537.67					944925
U	GFSLLQALMEAAVQNNWQVTAR		612.568	4	2446.24	1.56631e+07				6.91076e+06
U	NAPLKYTSALTHDALLVLAEAFR		629.348	4	2513.36	2.24224e+07				1.50614e+07
U	YLLDCEVERLNTLLEQVVLLGK	Carbamidomethyl	873.147	3	2616.42	1.37929e+07				3.17733e+06
U	NAPLKYTSALTHDALLVLAEAFR	Phospho	865.451	3	2593.33
U	YLLDCEVERLNTLLEQVVLLGK	Carbamidomethyl	655.112	4	2616.42	3.10219e+06				440656
U	YEGYCVDLAYELAKHVR	Carbamidomethyl	696.007	3	2085
U	DPQSPPDPPNEFGLFNSLWFSLGAFMQQGCDLSPR	Carbamidomethyl	988.708	4	3950.8					916345
U	YTSALTHDALLVLAEAFR	Phospho	691.014	3	2070.02
Q9Z2W8	GRIA4_MOUSE	Glutamate receptor 4
U	NTDQEYTAFR		622.781	2	1243.55	2.15184e+08	2.4424e+08	2.41193e+08	2.76882e+08	1.51633e+08	2.51362e+08	2.57457e+08	2.6373e+08
U	LTFSEALR		468.761	2	935.508	1.555e+08	1.87237e+08	1.95621e+08	1.98169e+08	1.41199e+08	1.82908e+08	1.85333e+08	1.76864e+08
U	LQNLLEQLVSVGK		720.925	2	1439.83	3.30371e+08	4.88676e+08	5.21919e+08	5.12617e+08	5.70761e+08	7.28145e+08	6.76663e+08	6.38381e+08
U	FVLDCELER	Carbamidomethyl	590.787	2	1179.56	1.67941e+08	1.84152e+08	1.77597e+08	1.77919e+08	1.41146e+08	1.70345e+08	1.70206e+08	1.63937e+08
U	GYSLLQALMEK		626.834	2	1251.65	6.81818e+07	7.17405e+07	8.59185e+07	8.67412e+07	6.3904e+07	7.13842e+07	8.59993e+07	8.12241e+07
U	SAEPSVFTR		497.254	2	992.493	1.98706e+08	1.94308e+08	2.02321e+08	2.04835e+08	1.62988e+08	1.8706e+08	1.83661e+08	1.89447e+08
U	QSSGLAVLASDLP		629.338	2	1256.66	5.63611e+07	3.59291e+07	4.16551e+07	4.39317e+07	5.2116e+07	3.51073e+07	3.6314e+07	3.68739e+07
U	LSEAGVLDK		466.258	2	930.502	8.07395e+07	9.90823e+07	1.02829e+08	9.48245e+07	7.2931e+07	8.94556e+07	8.62194e+07	8.23304e+07
U	LALVPDGK		406.747	2	811.48	1.94614e+08	2.73992e+08	3.09223e+08	3.13662e+08	1.86736e+08	2.74381e+08	2.9593e+08	3.13804e+08
U	EYPGSETPPK		552.764	2	1103.51	8.53583e+07	1.08719e+08	9.37745e+07	5.0337e+06	9.20497e+07	1.1188e+08	1.16455e+08	1.13368e+08
U	LQGLTGNVQFDHYGR		568.953	3	1703.84	6.40522e+08	7.22001e+08	4.8131e+08	4.96542e+08	4.76784e+08	4.03529e+08	3.71421e+08	4.29644e+08
U	GYHYLLANLGFK		465.919	3	1394.73	1.58471e+08	2.02392e+08	1.82559e+08	1.70189e+08	1.7797e+08	1.59774e+08	1.55844e+08	1.42933e+08
U	AELALAPLTLTLVR		740.958	2	1479.9	9.0579e+07	1.05571e+08	4.69879e+07	3.73635e+07	8.53063e+07	3.49797e+07	2.74838e+07	1.97715e+07
U	AELALAPLTLTLVR		494.308	3	1479.9	2.8561e+07	5.11931e+07	2.07405e+07	1.80514e+07	3.06329e+07	2.01372e+07	1.37829e+07	1.09647e+07
U	QLLEELDR	Gln->pyro-Glu	499.761	2	997.508	3.24968e+07	6.53083e+07	7.57075e+07	7.26212e+07	3.68058e+07	8.17787e+07	7.1347e+07	6.59615e+07
U	KFVLDCELER	Carbamidomethyl	436.892	3	1307.65	1.08172e+08	1.18726e+08	1.3195e+08	1.31828e+08	9.65896e+07	1.04046e+08	1.11239e+08	1.22715e+08
U	LSLTGSVGENGR		595.312	2	1188.61	2.62291e+07	3.12209e+07	2.98249e+07	3.57292e+07	1.88167e+07	2.49087e+07	2.53734e+07	2.42331e+07
U	QLLEELDR		508.275	2	1014.53	6.43605e+07	2.61103e+07	2.57452e+07	2.9266e+07	6.97138e+07	3.08142e+07	2.93714e+07	3.19104e+07
U	QSSGLAVLASDLP	Gln->pyro-Glu	620.825	2	1239.63	1.74656e+08	2.62658e+08	2.8462e+08	407736	1.38969e+08	1.60634e+08	1.93901e+08	297533
U	LSEAGVLDKLK		391.568	3	1171.68	7.82588e+07	1.45985e+08	1.45265e+08	1.47895e+08	6.66767e+07	1.28163e+08	1.15254e+08	1.12377e+08
U	QLLEELDRR		391.219	3	1170.64	5.65556e+07	1.88933e+07	2.06378e+07	2.16476e+07	4.88835e+07	2.23566e+07	2.25675e+07	2.27518e+07
U	LSEAGVLDKLK		586.848	2	1171.68	2.3335e+07	3.01067e+07	2.83115e+07	3.09171e+07	2.01031e+07	2.75527e+07	2.56691e+07	2.51617e+07
U	VLTPDCPK	Carbamidomethyl	465.242	2	928.469	9.46873e+07	6.72884e+07	6.64795e+07	6.77211e+07	9.18256e+07	6.70265e+07	636747	6.34767e+07
U	QKLDLSR	Gln->pyro-Glu	421.74	2	841.466	8.27313e+07	1.24205e+08	1.40143e+08	1.35699e+08	7.88675e+07	1.16285e+08	1.34791e+08	1.28837e+08
U	ARLSLTGSVGENGR	Phospho	499.579	3	1495.71	2.97453e+06	6.58261e+06	5.62503e+06	6.06438e+06	3.21444e+06	5.02594e+06	5.51261e+06	4.98805e+06
U	GVFALFGLYDKR		462.591	3	1384.75	1.89445e+08	1.40046e+08	1.25173e+08	1.34832e+08	1.58227e+08	1.11591e+08	1.0559e+08	9.85962e+07
U	GVFALFGLYDK		615.332	2	1228.65	6.65463e+07	7.69293e+07	6.2094e+07	7.40865e+07	4.85936e+07	4.4642e+07	4.77414e+07	3.31487e+07
U	GYSLLQALMEK	Oxidation	634.831	2	1267.65	1.48572e+07	2.04235e+07	1.56852e+07	1.46449e+07	2.18947e+07	2.12451e+07	1.80568e+07	3.10297e+07
U	AVHTGTALR		463.264	2	924.514	5.10594e+06	4.97042e+06	4.6519e+06	4.95152e+06	1.1202e+06	1.79926e+06	1.58639e+06	8.04948e+06
U	LQNLLEQLVSVGK		480.952	3	1439.83	8.37885e+06	3.92872e+07	4.29002e+07	3.92437e+07	1.61952e+07	9.02616e+07	7.44732e+07	7.66509e+07
U	GYHYLLANLGFK		698.375	2	1394.73	3.8022e+07	2.47104e+07	2.14202e+07	1.98928e+07	4.5205e+07	1.97804e+07	2.00546e+07	1.65426e+07
U	LQGLTGNVQFDHYGRR		465.992	4	1859.94	7.52162e+07	5.25015e+07	4.21527e+07	4.93191e+07	7.57659e+07	3.82079e+07	4.37605e+07	4.19021e+07
U	KFVLDCELER	Carbamidomethyl	654.834	2	1307.65	2.57246e+07	1.77659e+07	2.13176e+07	1.87416e+07	2.11229e+07	1.75915e+07	1.97414e+07	2.082e+07
U	GVFALFGLYDKR		693.382	2	1384.75	5.22466e+07	2.87503e+07	2.81403e+07	2.97476e+07	4.17162e+07	2.40587e+07	2.39406e+07	2.24531e+07
U	EYPGSETPPK	Glu->pyro-Glu	543.759	2	1085.5	945351	1.3841e+06	1.3486e+06	1.44898e+06	1.24064e+06	1.38558e+06	1.3352e+06	1.7161e+06
U	LQGLTGNVQFDHYGRR		620.987	3	1859.94	1.61493e+07	8.73751e+06	8.71815e+06	7.68554e+06	1.37989e+07	8.24767e+06	9.95055e+06	1.01005e+07
U	YTSALTYDGVLVMAETFR		679.671	3	2035.99	2.30901e+08	7.56499e+07	1.64699e+07	836243	2.03029e+08	2.19599e+07	3.62611e+07	2.79111e+07
U	NHEMFEGNDKYEGYCVDLASELAK	Carbamidomethyl	705.563	4	2818.22	1.02414e+08		6.16002e+07	6.04197e+07	7.99994e+07	5.10305e+07		5.67751e+07
U	YTSALTYDGVLVMAETFR		1019	2	2035.99	1.6589e+08		5.07377e+06	6.24926e+06	1.38935e+08	6.97205e+06	1.29993e+07	9.28562e+06
U	YTSALTYDGVLVMAETFR	Oxidation	685.003	3	2051.99	1.03726e+07	1.53379e+07	2.98052e+07	1.61943e+07	1.68509e+07	2.28556e+07	1.27541e+07	1.34496e+07
U	TVVVTTLMESPYVMYK	Oxidation+Oxidation	631.651	3	1891.93	1.12355e+06	2.1067e+06	2.15557e+06	1.7716e+06	3.3812e+06	3.09985e+06	2.06215e+06	2.13537e+06
U	TVVVTTLMESPYVMYK		930.978	2	1859.94	3.87373e+07	2.42311e+07	2.43188e+07	2.07206e+07	2.94915e+07	1.47682e+07		1.50545e+07
U	LQGLTGNVQFDHYGR		852.926	2	1703.84	3.41974e+07	1.74597e+07	1.69537e+07	1.84292e+07	2.31052e+07	1.64204e+07	1.38149e+07
U	TVVVTTLMESPYVMYK		620.988	3	1859.94	2.134e+07	2.38265e+07	2.01441e+07	2.06917e+07	1.63628e+07	1.66304e+07	2.28246e+07	1.96916e+07
U	AVHTGTALRQSSGLAVLASDLP		722.062	3	2163.16	6.4392e+06	1.32281e+07	1.04889e+07	9.79742e+06	6.2705e+06	9.53736e+06	1.19426e+07	9.35877e+06
U	QSSGLAVLASDLP	Gln->pyro-Glu+Phospho	660.808	2	1319.6		570119	745298	703619	480640	419139	440723
U	QKLDLSR		430.253	2	858.492	4.90046e+06	1.75243e+06	1.97569e+06	2.22114e+06	5.12732e+06	3.4488e+06	2.25565e+06	2.81366e+06
U	TVVVTTLMESPYVMYKK		663.686	3	1988.04	2.24903e+07	2.76089e+07	2.99492e+07	2.58486e+07	1.9761e+07	1.69566e+07	1.73811e+07	1.83802e+07
U	MKLTFSEALR	Oxidation	404.553	3	1210.64	4.38044e+06	3.88928e+06	3.79779e+06	3.82405e+06	5.29508e+06	3.68353e+06	3.51524e+06	3.89415e+06
U	YTSALTYDGVLVMAETFR	Oxidation	1027	2	2051.99	3.53434e+06		4.39474e+06	5.20893e+06	6.06245e+06	5.68479e+06	3.7279e+06	3.86319e+06
U	AGQNGWHVSALCVENFNDVSYR	Carbamidomethyl	841.721	3	2522.14	9.23721e+07	1.26424e+07	7.51688e+06	7.50445e+06	7.56713e+07	6.58869e+06	8.37325e+06	5.17019e+06
U	NHEMFEGNDKYEGYCVDLASELAK	Carbamidomethyl	940.414	3	2818.22	1.1218e+07	6.45589e+06	7.85643e+06	6.94581e+06	8.4572e+06	6.40703e+06	7.86836e+06	7.28002e+06
U	NHEMFEGNDKYEGYCVDLASELAK	Carbamidomethyl+Oxidation	709.561	4	2834.22	1.30855e+07	1.289e+07	1.39582e+07	1.49831e+07	1.44091e+07	9.32742e+06	7.97235e+06	1.09532e+07
U	QLLEELDRR		586.325	2	1170.64	1.20533e+07	3.16521e+06	5.912e+06	5.05476e+06	1.03298e+07	4.23323e+06	4.24563e+06	4.50165e+06
U	ARLSLTGSVGENGR	Phospho	748.864	2	1495.71	1.82706e+06	2.70218e+06	2.27332e+06	1.62948e+06	1.38249e+06	2.04138e+06	1.60994e+06	1.95195e+06
U	YEGYCVDLASELAK	Carbamidomethyl	809.377	2	1616.74	3.43397e+06	3.21034e+06		3.67522e+06	2.33083e+06	2.2988e+06	2.7175e+06	2.4796e+06
U	MKLTFSEALR		399.222	3	1194.64	1.18999e+07	7.1355e+06	5.08203e+06	4.88368e+06	5.52166e+06	3.04708e+06	3.24569e+06	2.92901e+06
U	TVVVTTLMESPYVMYK	Oxidation	938.975	2	1875.94	2.88557e+06	3.16269e+06	2.73512e+06	3.55882e+06	3.45073e+06	2.15281e+06	2.23372e+06	2.02314e+06
U	WWYDKGECGPK	Carbamidomethyl	475.88	3	1424.62	1.08816e+07				1.02947e+07
U	LSLTGSVGENGR	Phospho	635.295	2	1268.58	1.74136e+06	2.00115e+06	2.08022e+06	1.99539e+06	752056	1.71495e+06	1.79323e+06	1.84507e+06
U	GYHYLLANLGFKDLSLER		528.034	4	2108.11	8.86444e+07	3.16281e+07	1.92905e+07	1.95771e+07	8.79741e+07	1.90176e+07	2.09385e+07	1.47275e+07
U	GYHYLLANLGFKDLSLER		703.709	3	2108.11	2.64939e+07	1.18577e+07	6.32915e+06	9.96807e+06	2.35764e+07	7.67646e+06	8.07132e+06	6.00988e+06
U	FVLDCELER	Propionamide	597.795	2	1193.58	1.40129e+06		1.36824e+06	1.22332e+06	4.2281e+06	4.41859e+06	5.84173e+06	4.98486e+06
U	LQNLLEQLVSVGKHVK		452.022	4	1804.06		1.11508e+06	1.79501e+06	1.17161e+06	1.4198e+06	1.22807e+06	1.34372e+06	1.29182e+06
U	RGNAGDCLANPAAPWGQGLDMER	Carbamidomethyl	819.378	3	2455.11	6.86061e+07				3.88498e+07	68578.8
U	TVVVTTLMESPYVMYK	Oxidation	626.319	3	1875.94				3.51629e+06		3.89109e+06	3.77551e+06	2.87611e+06
U	GSSLRTPVNLAVLK		485.628	3	1453.86	792278		1.72327e+06	1.25787e+06				969202
U	GNAGDCLANPAAPWGQGLDMER	Carbamidomethyl	767.344	3	2299.01	1.44353e+07				1.08028e+07
U	QLLEELDRR	Gln->pyro-Glu	577.812	2	1153.61		2.05958e+08	2.18371e+08	2.28974e+08	332587	2.20825e+08	2.12798e+08	2.05823e+08
U	TVVVTTLMESPYVMYKK	Oxidation	669.018	3	2004.03		6.29416e+06	7.69355e+06		4.35565e+06	4.61111e+06
U	FSPYEWHTEEPEDGK		617.6	3	1849.78	7.49893e+07	854182	1.65088e+06
U	KVGYWNDMDK		628.292	2	1254.57	1.51171e+06				1.05087e+06
U	KVGYWNDMDK		419.197	3	1254.57	3.96011e+06				3.28277e+06
U	VLTPDCPK	Carbamidomethyl+Phospho	505.225	2	1008.44	4.0564e+06		4.42136e+06		4.40326e+06			3.67131e+06
U	LVLLQDAPTLGNDTAALENR		708.715	3	2123.12	848395	429040	430711	475207	668827	99389.8	105698	711134
U	LDQREYPGSETPPK		539.602	3	1615.78	1.72357e+06	1.30184e+06	1.28672e+06		968813		949451
U	WWYDKGECGPK	Carbamidomethyl	713.316	2	1424.62	1.20949e+06				852482
U	VGYWNDMDK		564.245	2	1126.48	2.96624e+06				2.95805e+06
U	KFVLDCELER	Propionamide	441.564	3	1321.67		1.05791e+06	1.26059e+06	1.1346e+06	2.2461e+06	3.23035e+06	2.96468e+06	3.85066e+06
U	MKLTFSEALR		598.329	2	1194.64	2.32997e+06	1.04353e+06			1.18622e+06		502863	608884
U	FSPYEWHTEEPEDGK		925.897	2	1849.78	2.38524e+06				1.84696e+06
U	RGNAGDCLANPAAPWGQGLDMER	Carbamidomethyl+Oxidation	824.71	3	2471.11	9.98372e+06				1.06338e+07
U	KVGYWNDMDK	Oxidation	424.529	3	1270.57					2.20528e+06
U	GNAGDCLANPAAPWGQGLDMER	Carbamidomethyl+Oxidation	772.676	3	2315.01	2.9255e+06				4.47829e+06
U	RGNAGDCLANPAAPWGQGLDMER	Propionamide	824.05	3	2469.13	2.09733e+06				4.97027e+06
U	NHEMFEGNDKYEGYCVDLASELAK	Carbamidomethyl+Phospho	967.07	3	2898.19	2.67466e+06				1.63618e+06	2.83091e+06		2.77478e+06
U	AGQNGWHVSALCVENFNDVSYR	Propionamide	846.392	3	2536.16					4.56352e+06			670711
U	GYSLLQALMEK		418.225	3	1251.65		599144				997594	1.1712e+06	1.29608e+06
U	LMDRWK	Oxidation	432.723	2	863.432	243141				526626
U	EYPGSETPPKYTSALTYDGVLVMAETFR		1041.51	3	3121.5	5.05089e+07		3.65848e+06		3.36063e+07
U	LMDRWK		424.726	2	847.437
U	GNAGDCLANPAAPWGQGLDMER	Carbamidomethyl	1150.51	2	2299.01	4.32761e+06
U	GALLSLLDHYEWNCFVFLYDTDR	Carbamidomethyl	949.786	3	2846.34
Q6PI25	CNIH2_HUMAN	Protein cornichon homolog 2
U	TDFKNPLDQGNPAR		786.892	2	1571.77	8.21492e+06	4.30013e+06	4.0333e+06	5.26361e+06	5.3622e+06	4.9684e+06	7.19559e+06	9.23753e+06
U	TDFKNPLDQGNPAR		524.93	3	1571.77	1.09131e+08	7.23001e+07	8.11535e+07	9.57923e+07	9.12524e+07	8.90167e+07	1.12529e+08	1.56831e+08
U	NPLDQGNPAR		541.273	2	1080.53	1.02817e+08	2.29546e+07	9.61951e+07	456599	7.63534e+07	1.50388e+08	1.60787e+08	1.86722e+08
U	LKNLER		386.737	2	771.46	6.98733e+06	7.12085e+06	1.22508e+07	1.42835e+07	4.33774e+06	9.53849e+06	9.94178e+06	1.0662e+07
U	LCCLLR	Carbamidomethyl+Propionamide	424.728	2	847.441	754441	934183	1.46283e+06	46034.3	1.60907e+06	2.78523e+06	3.12698e+06	4.16312e+06
U	LCCLLRK	Carbamidomethyl+Carbamidomethyl	481.767	2	961.52	423796	351583	425941	666306	382055	903634	933351	1.06078e+06
U	NLERLCCLLR	Carbamidomethyl+Carbamidomethyl	449.573	3	1345.7	914793	742167		819118	1.1243e+06	395257	602030	1.17105e+06
U	YFHRPADGSEVMYDAVSLMNADLLNYCQK	Carbamidomethyl	852.643	4	3406.54				914708				1.14098e+07
U	YFHRPADGSEVMYDAVSLMNADLLNYCQK	Carbamidomethyl+Oxidation	856.642	4	3422.54	316560	540987		776736				1.20241e+06
U	LCCLLR	Carbamidomethyl+Carbamidomethyl	417.72	2	833.425								2.56962e+08
Q6ZWS4	CNIH3_MOUSE	Protein cornichon homolog 3
U	SPLDQCNPVHAR	Carbamidomethyl	465.226	3	1392.66	8.46604e+07	4.66373e+07	6.03657e+07	6.70512e+07	6.45729e+07	9.33593e+07	1.08106e+08	1.172e+08
U	SPLDQCNPVHAR	Carbamidomethyl	697.336	2	1392.66	4.0181e+06	2.22883e+06	3.38842e+06	4.0942e+06	2.97125e+06	6.18348e+06	6.70699e+06	6.64102e+06
U	LCFLLR	Carbamidomethyl	411.239	2	820.463	6.43431e+07	5.23692e+07	6.11882e+07	7.09209e+07	4.59823e+07	4.6384e+07	5.47822e+07	7.85305e+07
U	YFHCPADSSELAYDPPVVMNADTLSYCQK	Carbamidomethyl+Carbamidomethyl	845.374	4	3377.47	2.1382e+06	423642	720959	240658	585747	371750	401458	1.18378e+06
U	YFHCPADSSELAYDPPVVMNADTLSYCQK	Carbamidomethyl+Carbamidomethyl	1126.83	3	3377.47	2.39611e+06	401459	450742	397446	491844	279446	97870.6	667304
U	TDFKSPLDQCNPVHAR	Carbamidomethyl	471.981	4	1883.89	3.41075e+06	1.12287e+06	1.20399e+06	1.45671e+06	2.16757e+06	613126	1.0218e+06	3.21701e+06
U	NLERLCFLLR	Carbamidomethyl	445.252	3	1332.73	827752	459796	361037	463449	175531	113420	135309	335253
U	LCFLLR	Propionamide	418.247	2	834.479	374212	398384	478630	639019	628252	593891	806567	1.058e+06
U	SPLDQCNPVHAR	Propionamide	469.898	3	1406.67	340694	324866	298801		430932	684958	1.08275e+06	862722
U	TDFKSPLDQCNPVHAR	Carbamidomethyl	628.972	3	1883.89	595964		283387	345573	228720	154766	273591	763697
U	LRNLER		400.74	2	799.466	559254	383615	812974	950787	227820	407774	353632	563630
O88602	CCG2_MOUSE	Voltage-dependent calcium channel gamma-2 subunit
U	ATDYLQASALTR		655.341	2	1308.67	5.01167e+08	3.13036e+08	3.37322e+08	4.14519e+08	2.92881e+08	2.56405e+08	3.27984e+08	4.22123e+08
U	DSLHANTANRR		418.881	3	1253.62	6.34182e+07	2.22411e+07	3.29408e+07	3.89783e+07	3.26776e+07	3.73149e+07	924970	4.03289e+07
U	GFNTLPSTELSMYTLSR		639.652	3	1915.93	5.07769e+07	7.96146e+06	1.13209e+07	8.25259e+06	3.32358e+07	1.18648e+07	1.28571e+07	1.18351e+07
U	AATTPTATYNSDRDNSFLQVHNCLQK	Carbamidomethyl	738.853	4	2951.38	1.69383e+08	1.46018e+07	1.72247e+07	2.09626e+07	1.22183e+08	3.63275e+07	3.16507e+07	3.98356e+07
U	GFNTLPSTELSMYTLSR		958.975	2	1915.93	5.67129e+07	5.42627e+06	7.30662e+06	5.66434e+06	3.43873e+07	6.17497e+06	6.82538e+06	6.42238e+06
U	DSKDSLHANTANR		476.899	3	1427.68	7.68798e+06	3.64555e+06	5.43385e+06	7.18616e+06	8.45959e+06	6.73612e+06	7.76563e+06	1.0828e+07
U	DSLHANTANR		549.768	2	1097.52	1.30297e+06	1.33525e+06	1.9837e+06	2.08564e+06	1.10219e+06	3.34315e+06	5.47854e+06	8.44166e+06
U	ATDYLQASALTR		437.23	3	1308.67	4.76756e+07	6.87205e+07	7.49766e+07	9.40943e+07	4.14458e+07	7.69274e+07	9.69686e+07	1.25904e+08
U	GFNTLPSTELSMYTLSR	Oxidation	644.984	3	1931.93	1.53697e+07	1.57732e+07	2.45673e+07	2.05381e+07	1.59477e+07	1.7532e+07	1.54198e+07	8.13889e+06
U	DASPVGVK		386.714	2	771.413	3.38536e+07	3.85708e+07	6.19713e+07	6.78518e+07	1.80777e+07	3.65102e+07	3.82913e+07	5.25472e+07
U	ATDYLQASALTRLPSYR		642.674	3	1925	6.88629e+06	1.76035e+06	1.95934e+06	1.87348e+06	3.89248e+06	962471	1.14827e+06	931133
U	TCCLEGNFK	Carbamidomethyl+Carbamidomethyl	564.744	2	1127.47	1.70904e+08	1.00061e+08	1.34925e+08	1.35262e+08	1.10159e+08	1.79127e+08	2.14484e+08	2.46185e+08
U	AATTPTATYNSDR		684.823	2	1367.63	2.23395e+07	1.65452e+07	2.23276e+07	2.39867e+07	1.51401e+07	3.94624e+07	4.0443e+07	4.43135e+07
U	GFNTLPSTELSMYTLSR	Oxidation	966.972	2	1931.93	2.34423e+07	1.02324e+07	1.50267e+07	1.0969e+07	1.93669e+07	8.49335e+06	7.37851e+06	3.85568e+06
U	DNSFLQVHNCLQK	Carbamidomethyl	801.888	2	1601.76	3.20445e+06	554344	512216	1.25329e+06	2.55921e+06	880879	1.52763e+06	3.23334e+06
U	QLDHFPEDADYEADTAEYFLR	Gln->pyro-Glu	843.368	3	2527.08	2.1767e+08	2.01517e+08	1.65682e+08	2.43854e+08	8.69289e+06	1.02118e+07	1.4415e+07	1.08178e+08
U	DSKDSLHANTANR		714.845	2	1427.68	155054	117249			100935	376981	464482	931337
U	AATTPTATYNSDRDNSFLQVHNCLQK	Carbamidomethyl	984.802	3	2951.38	9.0359e+06	715213	784077	956647	6.10397e+06	1.76029e+06	1.35687e+06	2.38714e+06
U	QLDHFPEDADYEADTAEYFLR		849.043	3	2544.11	5.23523e+07	1.59502e+07		1.81184e+07	5.72763e+06	2.34232e+06	2.86082e+06	1.37757e+07
U	STEPSHSRDASPVGVK	Phospho+Phospho	605.255	3	1812.74	5.32025e+06	8.19108e+06	1.1381e+07			9.35636e+06	8.54677e+06	1.14131e+07
U	DSLHANTANRR		627.819	2	1253.62	2.70997e+06				1.29196e+06	2.74733e+06	2.57631e+06	4.15316e+06
U	STEPSHSRDASPVGVK	Phospho	578.6	3	1732.78	1.86984e+06					2.17091e+06	2.07167e+06
U	QLDHFPEDADYEADTAEYFLR	Gln->pyro-Glu	1264.55	2	2527.08	3.20921e+07		1.27013e+07	1.95286e+07	962301	521639	690243	7.18452e+06
U	TCCLEGNFK	Carbamidomethyl+Propionamide	571.752	2	1141.49	2.60173e+06		2.41817e+06	2.61543e+06	4.7797e+06	8.30951e+06	9.76889e+06	1.11693e+07
U	STEPSHSRDASPVGVK		551.945	3	1652.81	358838	171400	405261	416514	194958	186580	258594	287251
U	TCCLEGNFKGLCK	Carbamidomethyl+Carbamidomethyl+Carbamidomethyl	529.576	3	1585.71	2.47719e+06	1.28693e+06	1.1074e+06	1.63194e+06	2.77058e+06	1.49429e+06	2.16294e+06	4.54778e+06
U	DASPVGVK	Phospho	426.697	2	851.379	29525.3	3.22232e+06	4.04148e+06	5.49844e+06	2.98526e+06	3.55933e+06	3.2928e+06	4.64335e+06
U	GFNTLPSTELSMYTLSRDPLK	Oxidation	796.07	3	2385.19		2.00481e+06	2.20943e+06		942964	187964	268566	1.37018e+06
U	QLDHFPEDADYEADTAEYFLR		637.034	4	2544.11	1.54213e+06	591504	808165	580585	169619	160265	165990
U	DNSFLQVHNCLQK	Carbamidomethyl	534.928	3	1601.76	2.78725e+07			1.17331e+07		1.16225e+07	1.9343e+07	4.00605e+07
U	QLDHFPEDADYEADTAEYFLRAVR	Gln->pyro-Glu	952.103	3	2853.29		995348		1.87339e+06				1.01492e+06
U	ATDYLQASALTR	Phospho	695.324	2	1388.63					383625	362774	671260	898757
U	AATTPTATYNSDR		456.885	3	1367.63	766338	1.04679e+06		1.87917e+06	641447	3.4147e+06	4.0086e+06	4.95784e+06
U	GFNTLPSTELSMYTLSR	Phospho	666.308	3	1995.9
Q9JJV5	CCG3_MOUSE	Voltage-dependent calcium channel gamma-3 subunit
U	LDHFPEDADYEQDTAEYLLR		814.036	3	2439.09	4.56474e+07	2.78531e+07	3.24382e+07	3.39887e+07	1.82545e+07	5.06593e+06	6.18494e+06	1.49942e+07
U	KLDHFPEDADYEQDTAEYLLR		642.803	4	2567.18	1.16053e+08	4.7663e+07	5.31474e+07	5.73676e+07	3.73151e+07	8.58243e+06	1.08394e+07	3.15761e+07
U	GFHTLPSTDLSMFTLSR		637.321	3	1908.94	1.37024e+08	2.51576e+07	3.20095e+07	2.71653e+07	8.15659e+07	1.58137e+07	2.01624e+07	3.62907e+07
U	GFHTLPSTDLSMFTLSR	Oxidation	642.652	3	1924.94	6.51498e+07	8.49458e+07	9.77946e+07	9.69809e+07	5.66187e+07	3.9261e+07	3.61447e+07	2.6089e+07
U	SHSELLKK		471.274	2	940.534	7.35035e+06	8.02269e+06	1.15125e+07	1.21007e+07	3.55926e+06	6.91939e+06	5.58396e+06	9.52743e+06
U	SRDLSPLSK		501.783	2	1001.55	1.0417e+07	6.86728e+06	1.04504e+07	1.1048e+07	3.75133e+06	6.22433e+06	6.36936e+06	7.74671e+06
U	ESLHNNPANR		576.281	2	1150.55	1.3108e+06	1.49306e+06	2.08198e+06	2.23473e+06	1.54905e+06	3.51468e+06	3.30006e+06	4.82095e+06
U	EFKESLHNNPANR		778.384	2	1554.75	695554	783166	929526	1.14411e+06	646919	1.22847e+06	1.12616e+06	1.86891e+06
U	TCCLEGAFR	Carbamidomethyl+Carbamidomethyl	557.244	2	1112.47	2.24831e+08	1.77927e+08	2.41293e+08	2.51405e+08	1.25484e+08	2.15061e+08	2.33973e+08	2.71747e+08
U	DHAFLQFHNSTPK		514.588	3	1540.74	3.10939e+07	1.31109e+07	1.03021e+07	1.47258e+07	2.49189e+07	8.84829e+06	1.26416e+07	2.70839e+07
U	LTMGTLLNSDRDHAFLQFHNSTPK		686.596	4	2742.35	2.0411e+07	4.51185e+06	2.05416e+06	5.00713e+06		478239	628791	1.20031e+07
U	KLDHFPEDADYEQDTAEYLLR		856.734	3	2567.18	1.95812e+07	9.82237e+06	1.09851e+07	1.20676e+07	5.22976e+06	1.76676e+06	1.96731e+06	6.57688e+06
U	LTMGTLLNSDRDHAFLQFHNSTPK	Oxidation	690.595	4	2758.35	1.18991e+07	5.43705e+06	6.20731e+06	6.87288e+06	6.97818e+06	1.61061e+06	1.77807e+06	6.7937e+06
U	SHSELLKK	Phospho	511.258	2	1020.5	629889	480088	941551	817724	502978	412784	533399	716892
U	SHSELLK		407.227	2	812.439	4.55849e+07	2.7163e+07	4.58424e+07	5.19535e+07	2.67955e+07	2.6056e+07	2.48917e+07	2.99763e+07
U	EFKESLHNNPANR		519.259	3	1554.75	1.68677e+07		1.30107e+07	1.60885e+07	1.15971e+07	1.52987e+07	1.79824e+07	2.01874e+07
U	SRDLSPLSK	Phospho	541.766	2	1081.52	5.8377e+07	6.20931e+07	8.16858e+07	9.11236e+07	3.51164e+07	4.76156e+07	5.66944e+07	6.57346e+07
U	ESLHNNPANRR		436.557	3	1306.65	1.94556e+07	1.447e+07	1.90122e+07	2.13752e+07	1.21063e+07	1.98169e+07	1.81778e+07
U	SRDLSPLSK	Phospho+Phospho	581.749	2	1161.48	4.31294e+06	4.41275e+06	7.11255e+06	6.22382e+06	2.93074e+06	4.90451e+06	6.44954e+06	7.16149e+06
U	GFHTLPSTDLSMFTLSR		955.477	2	1908.94	6.62852e+06	677540	872452	864362	3.73893e+06	419894		1.01614e+06
U	ESLHNNPANR	Glu->pyro-Glu	378.52	3	1132.54	1.3235e+06	739770	1.14515e+06	1.59416e+06		2.02259e+06	1.53903e+06	2.76848e+06
U	LDHFPEDADYEQDTAEYLLR		610.779	4	2439.09	1.20704e+06	1.37139e+06	1.76888e+06	1.7924e+06	596981	315375	423503	1.15703e+06
U	ESLHNNPANR	Glu->pyro-Glu	567.276	2	1132.54			1.05762e+06		1.53865e+06	1.9178e+06	2.12779e+06	2.81034e+06
U	LTMGTLLNSDR	Oxidation	618.816	2	1235.62	2.99191e+06	4.9261e+06	6.68634e+06	7.07961e+06	5.3354e+06	9.22245e+06	9.83028e+06	1.17383e+07
U	DHAFLQFHNSTPK		386.193	4	1540.74	1.69858e+06	2.94671e+06	2.97872e+06	4.10591e+06	2.89851e+06	3.18477e+06	5.57124e+06	9.35945e+06
U	GFHTLPSTDLSMFTLSR	Oxidation	963.475	2	1924.94	3.08005e+06	2.21626e+06	2.5336e+06	2.30697e+06	2.37094e+06	1.0111e+06		710458
U	TCCLEGAFR	Carbamidomethyl+Propionamide	564.252	2	1126.49	6.33014e+06	5.21482e+06		7.50148e+06	1.69716e+07	1.54508e+07	2.03892e+07	2.23867e+07
U	LTMGTLLNSDR		610.819	2	1219.62	1.12807e+07	6.85796e+06	1.41498e+07	8.61731e+06		1.11219e+07	1.52375e+07
U	EFKESLHNNPANR	Glu->pyro-Glu	385.193	4	1536.74			1.14043e+06	1.41095e+06	2.34023e+06	1.23e+06	1.37986e+06	1.67248e+06
U	DLSPLSK	Phospho	420.199	2	838.384	3.37924e+07	4.10792e+07	6.43953e+07	6.55154e+07	2.71316e+07	3.78924e+07	4.58396e+07	5.66952e+07
U	DLSPLSK		380.216	2	758.417	4.2172e+07	5.20816e+07		7.8341e+07	2.57261e+07	4.50229e+07	5.84067e+07	6.74805e+07
U	LTMGTLLNSDRDHAFLQFHNSTPK	Oxidation	920.457	3	2758.35	2.27062e+06	812517	655183	1.25982e+06	1.16801e+06	254809		1.0393e+06
U	GFHTLPSTDLSMFTLSRDPSK	Oxidation	589.043	4	2352.14	3.45774e+06	1.75755e+06	2.57857e+06	2.49393e+06	1.4146e+06	599622	544827
U	GFHTLPSTDLSMFTLSRDPSK		585.044	4	2336.15	2.02439e+06	373526	377413	458361	610956		134539	290677
U	ESLHNNPANRR		654.332	2	1306.65		901836	1.52399e+06	1.63966e+06	428681		1.51967e+06	2.48562e+06
U	TCCLEGAFRGVCK	Carbamidomethyl+Carbamidomethyl+Carbamidomethyl	519.904	3	1556.69	3.26543e+06	1.73299e+06		3.31686e+06	3.0905e+06	1.06341e+06	1.83777e+06	4.64193e+06
U	DPSKLTMGTLLNSDR		549.951	3	1646.83	1.10417e+06	655578	486188	635607	1.03787e+06	438079	404089	1.4539e+06
U	DHAFLQFHNSTPK		771.378	2	1540.74	922453		351913	583648	742503	475957	641257	940345
U	LTMGTLLNSDRDHAFLQFHNSTPK		915.126	3	2742.35	3.60143e+06		352844	1.03518e+06	174361	122613		2.05755e+06
U	ESLHNNPANRR	Glu->pyro-Glu	430.553	3	1288.64	2.79757e+06						656290
U	EFKESLHNNPANR	Glu->pyro-Glu	513.255	3	1536.74		2.59296e+06	2.49632e+06	2.83395e+06	2.03082e+06	2.62108e+06	3.42397e+06	4.66909e+06
U	SHSELLK	Phospho	447.21	2	892.405	2.09651e+06	2.84441e+06	4.37246e+06	5.26768e+06	1.79764e+06		3.27513e+06	3.8382e+06
U	DPSKLTMGTLLNSDR	Oxidation	555.282	3	1662.82					354295	467051	663681	1.05001e+06
U	ESLHNNPANR		384.523	3	1150.55	115108				153242	44787.9	36537.3
U	LDHFPEDADYEQDTAEYLLRAVR		692.331	4	2765.29	447753	222390		282494				233721
U	EFKESLHNNPANR	Glu->pyro-Glu	769.379	2	1536.74	192334				128835	180940	205443	341485
U	GFHTLPSTDLSMFTLSR	Phospho	995.461	2	1988.91
U	GFHTLPSTDLSMFTLSR	Phospho	663.976	3	1988.91
U	KLDHFPEDADYEQDTAEYLLR	Phospho	883.39	3	2647.15
U	GFHTLPSTDLSMFTLSR	Oxidation+Phospho	669.308	3	2004.9
Q9JJV4	CCG4_MOUSE	Voltage-dependent calcium channel gamma-4 subunit
U	LTGALPMGELSMYTLSR		920.471	2	1838.93	4.28762e+06	1.23889e+06	1.49308e+06	1.5258e+06	4.99808e+06	269489	289113	522598
U	LTGALPMGELSMYTLSR	Oxidation	928.468	2	1854.92	753491	483796	684478	530408	1.15031e+06	257675	442665	358364
U	LTGALPMGELSMYTLSR		613.983	3	1838.93	1.01422e+06	120252	229702	265013	1.4176e+06	1.79964e+06	1.77166e+06	2.831e+06
U	STEASPSRDASPVGLK	Phospho+Phospho	881.376	2	1760.74	555682	694445	1.10901e+06	1.05505e+06	398941	629637	893512	931946
U	EGFHVSMLNR		397.198	3	1188.57	5.44004e+06	2.65034e+06	1.9413e+06	3.4032e+06	8.63687e+06	6.95639e+06	5.08365e+06	1.29213e+07
U	STEASPSRDASPVGLK	Phospho	841.393	2	1680.77	635797	840936	1.00584e+06	978125	483981	698349	869082	997107
U	LTGALPMGELSMYTLSR	Oxidation+Oxidation	936.466	2	1870.92	647572	792283	891292	903499	629973	392562	330875	408142
U	LNHFPEDNDYDHDSSEYLLR		620.525	4	2478.07	2.05043e+07	8.55441e+06	1.10808e+07	9.45545e+06	1.74963e+07	9.71637e+06	6.61886e+06	6.99446e+06
U	STEASPSRDASPVGLK	Phospho	561.265	3	1680.77	2.11675e+06	4.63292e+06	5.68988e+06	6.53855e+06	2.12896e+06	3.93024e+06	4.83007e+06	5.83802e+06
U	EGFHVSMLNR	Oxidation	603.29	2	1204.57	235889	241385	456337	504226	327656	448139	523840	574516
U	EGFHVSMLNR		595.293	2	1188.57	1.12711e+06		329092	742769	1.49373e+06	992544	1.02092e+06	1.84012e+06
U	LTGALPMGELSMYTLSR	Oxidation	619.315	3	1854.92	259452		318936	307716	392879	291230	305681	495909
U	LNHFPEDNDYDHDSSEYLLR		827.031	3	2478.07	1.35031e+06		605874	676486	645879	369770	247856
U	STEASPSRDASPVGLK	Phospho+Phospho	587.92	3	1760.74		3.13533e+06	3.50249e+06	4.19735e+06	1.19903e+06	2.95358e+06	3.59222e+06	4.26675e+06
U	GDLTHSGLWR		381.196	3	1140.57	2.01963e+07			269877	1.75109e+07	2.95925e+06	4.55163e+06	6.38485e+06
U	EGFHVSMLNR	Glu->pyro-Glu	391.194	3	1170.56	502648				1.00786e+06		515779	1.11761e+06
U	VTTAASYSPDQDAGFLQMHDFFQQDLK	Oxidation	769.855	4	3075.39	584664	781700	546654	982796		132496	189613	1.50701e+06
U	VTTAASYSPDQDAGFLQMHDFFQQDLK		765.857	4	3059.4	999892		250312	384330		120309	125837	2.05741e+06
U	EGFHVSMLNR	Glu->pyro-Glu	586.287	2	1170.56	178101					140599	192025
U	VTTAASYSPDQDAGFLQMHDFFQQDLK		1020.81	3	3059.4	2.78643e+06	306675		302427	4.2455e+06	99008.5		2.19078e+06
U	VCCLEGLYR	Carbamidomethyl+Carbamidomethyl	585.276	2	1168.54	5.09547e+07	3.54245e+07	4.13295e+07	4.19402e+07	3.3686e+07	4.09535e+07	4.49351e+07	5.30376e+07
U	EGFHVSMLNR	Oxidation	402.529	3	1204.57	1.1426e+06	2.08361e+06	2.3643e+06		2.11275e+06	5.76724e+06	7.50893e+06	4.41218e+06
U	GDLTHSGLWR		571.291	2	1140.57	1.89062e+07				1.06998e+07	1.34989e+06	1.99431e+06	2.40306e+06
U	ASSSSPYAR		463.222	2	924.43	4.26514e+06	2.5312e+06	7.04137e+06	4.63374e+06	3.36119e+06	6.48119e+06	7.56386e+06	9.94258e+06
U	VCCLEGLYR	Carbamidomethyl+Carbamidomethyl	390.52	3	1168.54	86112.3	362177	376571	442936		563269	634929	691085
U	ARGDLTHSGLWR		456.909	3	1367.71	3.5854e+06				3.27226e+06		375995	690205
U	VCCLEGLYR	Carbamidomethyl+Propionamide	592.284	2	1182.55		637900			631563	807120	1.04272e+06	1.28613e+06
U	LTGALPMGELSMYTLSR	Oxidation+Oxidation	624.646	3	1870.92		668821	548649	724880	200480	328928	359045	441838
U	VTTAASYSPDQDAGFLQMHDFFQQDLK	Oxidation	1026.14	3	3075.39	991322	746626		901716	288682			1.01472e+06
U	VTTAASYSPDQDAGFLQMHDFFQQDLK	Phospho	1047.46	3	3139.36	971236
U	ASSSSPYSR		471.22	2	940.425
U	VCCLEGLYK	Carbamidomethyl+Carbamidomethyl	571.273	2	1140.53
U	ASSSSPYAR	Phospho	503.205	2	1004.4	96689.3				163057
Q8VHW4	CCG5_MOUSE	Voltage-dependent calcium channel gamma-5 subunit
U	VCFLAGEER	Carbamidomethyl	540.761	2	1079.51	5.24786e+06	5.59219e+06	6.29003e+06	7.24916e+06	3.86737e+06	6.13582e+06		9.12103e+06
U	DAETYFNYK		575.756	2	1149.5	1.26229e+06	1.1214e+06	1.87781e+06	606511	1.06588e+06	1.54757e+06	1.70816e+06	2.32421e+06
U	LSNCSDYSGQFLHPDAWLR	Carbamidomethyl	756.016	3	2265.03					157085
U	LSNCSDYSGQFLHPDAWLR	Carbamidomethyl+Phospho	782.672	3	2344.99	477767				148452
P62955	CCG7_HUMAN	Voltage-dependent calcium channel gamma-7 subunit
U	YPDHLHLSTSPC	Carbamidomethyl	713.825	2	1425.63	3.9984e+06	2.44062e+06	1.51405e+06	2.73181e+06	1.76983e+06	1.30762e+06	1.82336e+06	3.6415e+06
U	YPDHLHLSTSPC	Carbamidomethyl	476.219	3	1425.63	3.60646e+07	2.41726e+07	2.10836e+07	3.27186e+07	1.85956e+07	1.16617e+07	1.83069e+07	3.8298e+07
U	YPDHLHLSTSPC	Carbamidomethyl+Phospho	502.874	3	1505.6	9.09647e+06	7.66795e+06	6.08571e+06	1.03705e+07	4.5044e+06	3.06223e+06	5.47547e+06	1.05143e+07
U	EGAGVMSVYLFTK	Oxidation	709.355	2	1416.7	4.26093e+06	5.04836e+06	3.43066e+06	5.79661e+06	2.69336e+06	1.33514e+06	2.37103e+06	5.6387e+06
U	EGAGVMSVYLFTK		701.358	2	1400.7	1.7597e+07	3.39543e+06	2.36334e+06	4.05498e+06	5.66851e+06	627028	1.0255e+06	2.86412e+06
U	YPDHLHLSTSPC	Carbamidomethyl+Phospho	753.808	2	1505.6	3.74186e+06	701706	1.50459e+06	2.20153e+06	1.66669e+06	579819	1.36564e+06	2.05687e+06
U	VCFFAGR	Carbamidomethyl	428.71	2	855.406	4.86406e+07	4.27697e+07	5.8066e+07	6.24454e+07	2.51259e+07		3.92648e+07	4.94931e+07
U	MALHAGLWR		527.784	2	1053.55	4.09266e+06				2.70446e+06	233759	236161	786251
U	LSDCSDYSGQFLQPEAWR	Carbamidomethyl	720.321	3	2157.94	8.64925e+06				3.53846e+06	272966
U	LSDCSDYSGQFLQPEAWR	Carbamidomethyl+Phospho	746.977	3	2237.91	4.51449e+06				2.42366e+06
U	SPSDLSSDVSLQMTQNYPPALK		793.39	3	2377.15	333129				145681
U	YAEEEMYRPHPAFYRPR		738.018	3	2211.03								174269
U	LSDCSDYSGQFLQPEAWR	Carbamidomethyl	1079.98	2	2157.94	4.08464e+06				1.1351e+06
U	LSDCSDYSGQFLQPEAWR	Carbamidomethyl+Phospho+Phospho	773.632	3	2317.88	640523				219947
U	LSDCSDYSGQFLQPEAWR	Carbamidomethyl+Phospho	1119.96	2	2237.91	1.98528e+06				568901
U	CVASEYFLEPELNLVTENTENLLK	Carbamidomethyl	942.469	3	2824.38	1.3247e+06			3.35353e+06				1.85455e+06
U	CVASEYFLEPELNLVTENTENLLK	Propionamide	947.141	3	2838.4								1.23905e+06
U	MALHAGLWR	Oxidation	535.782	2	1069.55	1.16353e+06
U	YPDHLHLSTSPC	Carbamidomethyl+Phospho+Phospho	793.791	2	1585.57
U	EGAGVMSVYLFTKR		519.941	3	1556.8	1.67781e+06		113318		320913		55423	71713.4
Q8VHW2	CCG8_MOUSE	Voltage-dependent calcium channel gamma-8 subunit
U	AGGGAGGSGGSGPSALLR		714.863	2	1427.71	575463000	3.49617e+08	3.62992e+08	3.73707e+08	4.20212e+08	3.04112e+08	3.24023e+08	3.1709e+08
U	GSSAGFLTLHNAFPK		516.272	3	1545.79	4.29704e+08	3.72312e+08	4.38286e+08	4.28134e+08	2.78272e+08	3.2867e+08	2.91134e+08	3.3905e+08
U	LCCLEGLKR	Carbamidomethyl+Carbamidomethyl	383.535	3	1147.58	3.61733e+08	2.29726e+08	2.86901e+08	2.34051e+08	2.65539e+08	1.66557e+08	1.61465e+08	1.68398e+08
U	GSSAGFLTLHNAFPK		773.904	2	1545.79	8.13327e+07	4.1902e+07	4.89093e+07	4.59732e+07	5.05486e+07	3.48559e+07	3.31763e+07	3.5521e+07
U	LNHFPEDTDYDHDSAEYLLR		613.278	4	2449.08	2.53479e+08	2.1156e+08	2.16889e+08	2.19471e+08	1.73372e+08	1.60327e+08	1.65422e+08	1.66112e+08
U	DASPGGPGGPGFASTDLSMYTLSR	Phospho	807.686	3	2420.04	7.82503e+06	8.81937e+06	1.00296e+07	8.02854e+06	5.53183e+06	7.36226e+06	7.39041e+06	6.9759e+06
U	LNHFPEDTDYDHDSAEYLLR		817.368	3	2449.08	2.41109e+07	2.73941e+07	3.33676e+07	3.14762e+07	1.56682e+07	2.66494e+07	2.59585e+07	2.72432e+07
U	DRGSSAGFLTLHNAFPK		606.648	3	1816.92	3.07675e+08	1.83907e+08	1.74201e+08	2.70166e+08	2.1757e+08	1.21031e+08	1.69443e+08	1.26849e+08
U	EAAASNTNTLNR		631.31	2	1260.61	8.70182e+07	1.10691e+08	1.05155e+08	1.13745e+08	1.00963e+08	1.11341e+08	1.12786e+08	1.09855e+08
U	EAAASNTNTLNRK		695.358	2	1388.7	3.64561e+06	3.11543e+06	3.83945e+06	4.15558e+06	3.41786e+06	7.2211e+06	5.67999e+06	6.26872e+06
U	LCCLEGLK	Carbamidomethyl+Carbamidomethyl	496.749	2	991.483	3.34968e+07	2.3173e+07	2.65923e+07	2.71531e+07	2.13856e+07	1.73383e+07	840580	1.86068e+07
U	KDPGGLTHSGLWR		475.253	3	1422.74	3.0453e+08	1.11994e+06	2.64414e+06	1.45374e+06	2.00419e+08		1.06478e+06	531078
U	EAAASNTNTLNR	Glu->pyro-Glu	622.305	2	1242.6	1.69614e+06	1.9714e+06	1.71261e+06	1.94233e+06	1.31807e+06	1.56692e+06	1.58413e+06	1.38996e+06
U	AGGGAGGSGGSGPSALLR	Phospho	754.846	2	1507.68	2.80517e+06	2.62665e+06	2.52572e+06	2.92122e+06	2.03542e+06	2.00892e+06	2.0379e+06	2.19051e+06
U	DASPGGPGGPGFASTDLSMYTLSR	Oxidation	786.362	3	2356.06	2.35736e+07	3.59427e+07	4.08183e+07	4.51778e+07	3.11328e+07	3.79954e+07	3.80643e+07	4.05574e+07
U	EAAASNTNTLNRK	Glu->pyro-Glu	686.352	2	1370.69	3.09406e+06	2.57293e+06	2.22595e+06	2.29246e+06	2.68695e+06	1.92625e+06	1.76084e+06	2.27328e+06
U	DRGSSAGFLTLHNAFPK		455.238	4	1816.92	7.29817e+07	1.48417e+08	1.12368e+08	1.02551e+08	5.42844e+07	8.26175e+07	7.39706e+07	8.2938e+07
U	AGGGAGGSGGSGPSALLR		476.911	3	1427.71	1.50614e+07	2.57456e+07	2.36821e+07	2.34023e+07	1.41776e+07	2.52676e+07	2.70381e+07	2.60163e+07
U	DASPGGPGGPGFASTDLSMYTLSR		781.03	3	2340.07	1.23323e+08	1.43713e+08	1.64204e+08	1.70338e+08	9.34682e+07	1.42104e+08	1.35334e+08	1.31225e+08
U	DPGGLTHSGLWR		432.555	3	1294.64	1.34347e+08				8.53678e+07	369895	303189	602213
U	GLWCEK	Carbamidomethyl	396.689	2	791.364	1.00093e+08			1.07933e+06	9.09633e+07	943586	457743	607644
U	DRGSSAGFLTLHNAFPK		909.468	2	1816.92	7.18589e+06	3.93081e+06	5.85443e+06	4.4124e+06	4.43387e+06
U	EAAASNTNTLNRK	Glu->pyro-Glu	457.904	3	1370.69	6.17084e+06	440992	8.1606e+06	8.12345e+06	7.70434e+06	9.62797e+06	8.89979e+06	9.40777e+06
U	LCCLEGLKR	Carbamidomethyl+Carbamidomethyl	574.799	2	1147.58	5.20931e+07	2.09559e+06	1.86266e+06	3.06216e+06	3.97987e+07	1.05802e+06	985093	1.40852e+06
U	LCCLEGLKR	Carbamidomethyl+Propionamide	388.207	3	1161.6	5.17589e+06	4.3156e+06	4.43915e+06		9.49817e+06	8.41732e+06	9.07734e+06	8.6071e+06
U	GSVAAGLASAGGGGSGAGVGAYGGAAGAAGGGGAGSER		720.092	4	2876.34	2.73831e+07	2.51902e+07	2.48283e+07	2.77079e+07	1.77349e+07	2.04042e+07	2.19769e+07	2.07055e+07
U	GSVAAGLASAGGGGSGAGVGAYGGAAGAAGGGGAGSERDR		787.874	4	3147.47	5.02542e+07	4.18455e+07	4.6175e+07	4.24507e+07	4.51747e+07	3.682e+07	3.52379e+07	3.56957e+07
U	GSVAAGLASAGGGGSGAGVGAYGGAAGAAGGGGAGSERDR		1050.16	3	3147.47	4.3841e+07	1.32207e+06	4.02745e+07	3.826e+07	3.55541e+07	2.75295e+07
U	AGGGAGGSGGSGPSALLR	Phospho+Phospho	794.829	2	1587.64	1.70537e+06	1.79269e+06		1.98877e+06	855883	1.4569e+06	1.20772e+06	1.38983e+06
U	GSVAAGLASAGGGGGGAGVGAYGGAAGAAGGGGTGSER		959.787	3	2876.34	8.55676e+07		1.54691e+06
U	GSVAAGLASAGGGGGGAGVGAYGGAAGAAGGGGTGSERDR		787.874	4	3147.47			599455				433858
U	EAASGVTVTVTGPPAAPAPAPPAPAAPAPGTLSK		1007.21	3	3018.6
U	EAASGVTVTVTGPPAAPAPAPPAPAAPAPGTLSK		755.658	4	3018.6
U	EAASGVTVTVTGPPAAPAPAPAPPAPAAPAPGTLSK		797.68	4	3186.69	1.1058e+08	2.17e+08	2.22404e+08	2.01511e+08	1.03047e+08	1.57309e+08	1.48705e+08	1.30347e+08
U	EAASGVTVTVTGPPAAPAPAPAPPAPAAPAPGTLSK		1063.24	3	3186.69	8.41268e+07		1.92976e+08	2.05763e+08	6.07939e+07	1.31183e+08
U	DASPGGPGGPGFASTDLSMYTLSR	Oxidation+Phospho	813.017	3	2436.03		2.83955e+06	3.15428e+06	3.22338e+06	1.60967e+06	3.27399e+06	2.87892e+06	2.40448e+06
U	KDPGGLTHSGLWR		712.376	2	1422.74	2.16554e+07				1.04036e+07
U	GSVAAGLASAGGGGSGAGVGAYGGAAGAAGGGGAGSER		959.787	3	2876.34	7.58501e+06	8.56981e+07	8.92095e+07	9.05303e+07	3.84939e+06	6.27113e+07	6.57168e+07	6.24361e+07
U	MESLKR	Acetyl+Oxidation	411.213	2	820.411	728827		2.04751e+06	1.71854e+06	1.73962e+06	3.0207e+06		3.034e+06
U	GSSEASPSRDASPGGPGGPGFASTDLSMYTLSR	Phospho	1093.81	3	3278.42	2.869e+06		3.59788e+06		2.11645e+06
U	SDLLKAGGGAGGSGGSGPSALLR		662.352	3	1984.03	1.52746e+06	2.28993e+06	2.955e+06	2.82767e+06	1.61817e+06	2.64134e+06	2.30225e+06	2.71375e+06
U	DASPGGPGGPGFASTDLSMYTLSRDPSK	Oxidation	928.764	3	2783.27		2.63483e+06	3.97567e+06	3.08865e+06		3.18445e+06		2.91716e+06
U	DPGGLTHSGLWR		648.328	2	1294.64
U	DPSKGSVAAGLASAGGGGSGAGVGAYGGAAGAAGGGGAGSER		826.894	4	3303.55		9.73385e+06	8.88408e+06	9.63187e+06	5.03919e+06	8.05872e+06	5.61002e+06	7.51303e+06
U	DASPGGPGGPGFASTDLSMYTLSR	Oxidation	1179.04	2	2356.06	4.63196e+06		3.15139e+06			2.68968e+06
U	GSVAAGLASAGGGGGGAGVGAYGGAAGAAGGGGTGSER		720.092	4	2876.34
U	RWNEER		445.217	2	888.42	1.8583e+06				1.52794e+06
U	DASPGGPGGPGFASTDLSMYTLSR		1171.04	2	2340.07	2.18615e+07		1.00696e+07
U	GSVAAGLASAGGGGGGAGVGAYGGAAGAAGGGGTGSERDR		1050.16	3	3147.47						1.02443e+06
U	ASSLFPLLSALLLLLGGVCVAASR	Carbamidomethyl	810.138	3	2427.39	206825				684292			637657
U	GSSEASPSRDASPGGPGGPGFASTDLSMYTLSR	Phospho	820.612	4	3278.42
U	DPSKGSVAAGLASAGGGGSGAGVGAYGGAAGAAGGGGAGSER		1102.19	3	3303.55	7.66991e+06		7.90244e+06	7.63307e+06	4.65805e+06	3.76785e+06
U	EAASGVTVTVTGPPAAPAPAPPAPAAPAPGTLSK	Glu->pyro-Glu	1001.2	3	3000.59
U	DPSKGSVAAGLASAGGGGGGAGVGAYGGAAGAAGGGGTGSER		826.894	4	3303.55	810599				266594	279736
D3Z7H4	GSG1L_MOUSE	Germ cell-specific gene 1-like protein
U	LEKGDVSEEEDFR		776.86	2	1551.71	1.30957e+06	1.30377e+06	1.08536e+06	1.91915e+06	1.14281e+06	1.24674e+06	1.77537e+06	2.81671e+06
U	LEKGDVSEEEDFR		518.242	3	1551.71	2.12001e+07	2.73413e+07	2.29288e+07	3.46391e+07	2.19587e+07	2.96487e+07	2.6412e+07	4.03666e+07
U	SFLDLAPASEK		589.309	2	1176.6	5.45416e+07	7.12574e+07	7.7721e+07	9.89356e+07	3.59536e+07	4.91073e+07	5.74986e+07	7.34015e+07
U	SSAHEAAELNR		592.786	2	1183.56	2.21453e+06	2.26025e+06	3.56862e+06	3.61469e+06	1.1353e+06	3.10416e+06	2.51667e+06	3.77473e+06
U	VFEQGYREEPTFLDPEALK		756.711	3	2267.11	3.19386e+07	1.07189e+07	1.83726e+07	1.45993e+07	1.61707e+07	5.79027e+06	4.8681e+06	2.56609e+06
U	LEKGDVSEEEDFR	Phospho	816.843	2	1631.67	422927	489639	522203	737479	311230	306136	406858	732268
U	EEPTFLDPEALK		694.851	2	1387.69	1.34732e+07	1.5043e+07	1.37145e+07	2.02299e+07	1.06268e+07	7.26777e+06	1.09697e+07	2.01074e+07
U	GDVSEEEDFR		591.749	2	1181.48	6.58139e+06	1.01824e+07	1.38612e+07	1.27553e+07	6.06095e+06	1.22223e+07	1.28114e+07	1.7159e+07
U	TVLEFR		382.719	2	763.423	1.58002e+07	2.64122e+07	3.07508e+07	3.28859e+07	1.0079e+07	1.53293e+07	1.77563e+07	2.23054e+07
U	FHTGLWYSCEEELGGPGEK	Carbamidomethyl	732.662	3	2194.96	1.53181e+07				1.6953e+06	226707	337917	157153
U	GDVSEEEDFRLACR	Carbamidomethyl	561.586	3	1681.74	8.81181e+06			1.48124e+06	2.69376e+06
U	QCWVLGHWV	Carbamidomethyl+Gln->pyro-Glu	584.274	2	1166.53	5.26973e+07				1.75102e+07		868644	1.37615e+06
U	HQPHMGDSWPR		449.872	3	1346.59	2.59276e+06				3.72252e+06	900172	1.12679e+06	1.63387e+06
U	QCWVLGHWV	Carbamidomethyl	592.787	2	1183.56	61527.7				6.15939e+06	173864	220665	497957
U	EEPTFLDPEALK		463.57	3	1387.69	232453	538478	456954	751519	114220	341543	487803	1.0347e+06
U	LEKGDVSEEEDFR	Phospho	544.898	3	1631.67		1.6677e+06	1.33409e+06	1.97773e+06		1.11096e+06	1.82217e+06	2.7319e+06
U	HQPHMGDSWPR	Oxidation	455.204	3	1362.59	1.53018e+06				1.05377e+06	691370	765849	1.74536e+06
U	SSAHEAAELNR		395.527	3	1183.56	2.90567e+07	2.33107e+07	3.902e+07	3.98392e+07	1.63528e+07	2.32076e+06	2.59386e+07	7.35318e+07
U	VFEQGYR		449.724	2	897.434	5.22125e+06		7.5689e+06	7.05482e+06	3.25586e+06	5.75907e+06	8.03749e+06	9.13187e+06
U	GDVSEEEDFRLACR	Carbamidomethyl+Phospho	588.242	3	1761.7	670415				304247			253099
U	FHTGLWYSCEEELGGPGEK	Propionamide	737.333	3	2208.98	722512
U	VFEQGYREEPTFLDPEALK		1134.56	2	2267.11					272286	58933.3
Q3UH99	SHSA6_MOUSE	Protein shisa-6 homolog
U	TAFPEQSLSR		568.291	2	1134.57	7.41608e+06	5.42161e+06	6.23344e+06	2.76603e+06	4.86003e+06		4.7814e+06	309291
U	ALSHTDVFVSTPVLDR		586.312	3	1755.92	2.14432e+07	1.35615e+07	1.45009e+07	1.32859e+07	1.14381e+07	1.02687e+07	7.92161e+06	8.28858e+06
U	ALADLLR		386.24	2	770.465	8.07232e+06	1.05552e+07	1.09346e+07	1.11397e+07	5.72903e+06	9.11752e+06	8.20748e+06	7.98674e+06
U	LTDKEADEYYMR		511.901	3	1532.68	1.63598e+06	2.01952e+06	1.46435e+06	2.08429e+06	1.4187e+06	1.28038e+06	1.68567e+06	1.50504e+06
U	RGLPDEFGMPYDR		518.245	3	1551.71	2.03974e+06	3.21413e+06	2.45368e+06	1.87934e+06	1.58476e+06		1.61708e+06
U	LLSDEQLLSTER		702.372	2	1402.73	1.43294e+07	1.50637e+07	1.51846e+07	1.4995e+07	8.33396e+06	9.90276e+06	7.39354e+06	8.69566e+06
U	ETLSALDTSPKENTPVR	Phospho	646.645	3	1936.91	4.95967e+06	3.76835e+06	3.75355e+06	4.31842e+06	3.87788e+06	2.7854e+06	2.65999e+06
U	QQGPLPLAHCER	Carbamidomethyl+Gln->pyro-Glu	694.841	2	1387.67	8.50855e+06	7.48492e+06	4.97365e+06	5.32295e+06	7.64532e+06	7.91574e+06	4.21475e+06	8.19917e+06
U	QQGPLPLAHCER	Carbamidomethyl	469.238	3	1404.69	4.69498e+06		1.01923e+06	1.00606e+06	5.02218e+06	1.14086e+06	1.00852e+06	1.51554e+06
U	HLPDLAAR		446.754	2	891.493	1.09186e+07		1.46251e+07	1.75284e+07	9.2759e+06	1.13218e+07	1.08733e+07	1.06119e+07
U	SYQNLAHLPPSYESAVK		635.323	3	1902.95	4.24599e+06	3.93075e+06		4.31409e+06	3.23175e+06	726377	3.26599e+06	2.78684e+06
U	GLPDEFGMPYDR		698.814	2	1395.61		1.97306e+06		2.77299e+06		1.53231e+06
U	MHSHPSASNNSYATLGQSQTAAK	Oxidation	601.779	4	2403.09	582722	464075			1.00586e+06	434635
U	MNNLLTSATEPYDLSFSR		686.998	3	2057.97		1.07249e+06		1.53982e+06		1.63455e+06	1.26955e+06
U	GTLPLNVLQMSQQKPLPR	Oxidation	679.382	3	2035.12	2.4192e+06	960073		1.6153e+06	2.83631e+06	1.95229e+06	1.48159e+06	1.84486e+06
U	NHYTPVR		443.73	2	885.446	821233			490786			366737
U	TLNAGAVGGR		458.254	2	914.493	4.64527e+06	7.21603e+06	6.75279e+06	5.80187e+06	5.31459e+06	5.91567e+06	6.45831e+06	5.78622e+06
U	MNNLLTSATEPYDLSFSR		1029.99	2	2057.97	2.33255e+06			1.50094e+06	1.1309e+06	1.07856e+06
U	LHSQDPLLSPER		464.581	3	1390.72	7.21278e+06	3.81281e+06	4.79217e+06	4.4613e+06	4.55912e+06	3.17708e+06	3.21894e+06	3.05926e+06
U	MNNLLTSATEPYDLSFSR	Oxidation	692.33	3	2073.97	759860	1.05285e+06	1.47413e+06	1.05649e+06	698067	1.74519e+06	1.27212e+06	1.27197e+06
U	MHSHPSASNNSYATLGQSQTAAK		597.78	4	2387.09	1.81171e+06				1.04157e+06	665725
U	GTLPLNVLQMSQQKPLPR		674.051	3	2019.13	2.712e+06					2.1927e+06
U	LTDKEADEYYMR	Oxidation	517.233	3	1548.68	684322		1.72327e+06		1.29476e+06	1.83598e+06
U	RAGGALAR		386.233	2	770.451	170740	136770	202030	242786	273416	40617.5	236525	298792
U	RAGSALAR		401.238	2	800.462
U	TLSAGAVGGR		444.748	2	887.482
U	QYNHPLLSSATQTPTHEKPR		577.048	4	2304.16	1.0826e+06
U	ASGVPEAGSR		465.736	2	929.457	1.33031e+06	3.34678e+06	3.35187e+06	3.47554e+06	1.63278e+06	3.05208e+06	2.91701e+06	3.26924e+06
Q9CZN4	SHSA9_MOUSE	Protein shisa-9
U	MPPHPLAYNSTANFK		563.28	3	1686.82	6.27403e+06	4.99857e+06	5.82335e+06	5.97125e+06	3.97151e+06	4.61605e+06	4.16326e+06	4.32419e+06
U	MPPHPLAYNSTANFK	Oxidation	568.612	3	1702.81	6.63671e+06	7.73118e+06	9.2641e+06	8.07625e+06	8.30015e+06	8.22497e+06	1.00483e+07	9.97045e+06
U	LGLAESGSCDPLGTR	Carbamidomethyl	766.872	2	1531.73	8.82614e+07	5.24223e+07	5.20757e+07	5.4887e+07	7.06691e+07	5.48624e+07	4.78286e+07	5.33018e+07
U	GNLPLHPVR		501.796	2	1001.58	6.209e+06	5.5143e+06	5.42228e+06	5.26155e+06	5.97727e+06	5.79578e+06	4.54293e+06	5.10585e+06
U	GNLPLHPVRVEDEPR		576.644	3	1726.91	1.81561e+07	1.39754e+07	1.49662e+07	1.52054e+07	1.24794e+07	1.14898e+07	1.12441e+07	1.12743e+07
U	KDDPLHDPTK		389.2	3	1164.58	1.53523e+07	1.50019e+07	1.36408e+07	1.3478e+07	1.30176e+07	1.14815e+07	1.04853e+07	1.12784e+07
U	ADKVNDDFYAK		643.307	2	1284.6	8.05703e+06	7.26062e+06	6.72242e+06	6.7828e+06	6.96808e+06	6.87457e+06	6.32989e+06	7.62614e+06
U	ADKVNDDFYAK		429.207	3	1284.6	4.43914e+07	4.79428e+07	4.32308e+07	4.41971e+07	3.84526e+07	4.1222e+07	3.75934e+07	4.02356e+07
U	TQHFPPTQPYFLTNSK		635.988	3	1904.94	657895	2.97934e+07	2.42851e+07	2.29611e+07	1.36795e+07	1.67035e+07	1.4249e+07	1.49604e+07
U	FAALYR		370.708	2	739.402	1.5041e+06		1.61625e+06		783488	1.00418e+06	596016	716283
U	TWDPSDQSLRR		454.225	3	1359.65	7.37029e+07		732311		6.29702e+07	410520	1.24749e+06	803455
U	AVGNADGDWAVATLK		744.378	2	1486.74	616485				937852		763218	868751
U	TWDPSDQSLRR		680.834	2	1359.65	581364				80254.6
U	FCCTFK	Carbamidomethyl+Carbamidomethyl	431.683	2	861.351	3.38087e+06	2.01699e+06	3.5667e+06	2.83174e+06	1.21187e+07	1.50729e+06	1.77205e+06
U	TWDPSDQSLR		602.783	2	1203.55	7.93357e+06				1.65014e+07	90814.8
U	GKLGLAESGSCDPLGTR	Carbamidomethyl	573.289	3	1716.85	1.82217e+06	2.4938e+06	2.15004e+06	1.94038e+06	1.25404e+06	1.4514e+06	1.80269e+06	1.59479e+06
U	ELNKYASLK	Glu->pyro-Glu	524.295	2	1046.58	1.80058e+06	1.69572e+06	1.93633e+06	1.6029e+06	1.17802e+06	1.05104e+06	1.16306e+06	1.41848e+06
U	HLAELAVK		440.766	2	879.518	8.89369e+07	1.33015e+08	1.36713e+08	1.28554e+08	6.78149e+07	1.03301e+08	1.06952e+08	1.18509e+08
U	KDDPLHDPTK		583.296	2	1164.58	582290	966994	754402		560618	76262.2	667503	793062
U	ALADVMRPQGHCNTDHMER	Carbamidomethyl	560.254	4	2236.99	217975				192277
U	AVGNSDGDWAVATLK		752.376	2	1502.74	4.77742e+07	1.36547e+06		836623	4.11553e+07	1.01484e+06	1.08166e+06	1.15837e+06
U	GNLPLHPVRVEDEPR		864.463	2	1726.91	1.25086e+06	1.25232e+06			1.25444e+06	1.34745e+06	922389	1.09004e+06
U	AFSPEHGPAQQNGQK	Phospho	559.246	3	1674.72	3.09526e+06				2.98226e+06	1.62899e+06
U	AFSPEHGPAQQNGQK		532.59	3	1594.75								90401.5
U	DLNLVVHVQHYENMDSR	Oxidation	695.665	3	2083.97	1.72412e+06	2.00308e+06	1.3377e+06	1.61054e+06	1.95709e+06	1.03152e+06	1.22858e+06	996701
U	DDPLHDPTKDK		427.542	3	1279.6	1.44245e+06		2.03565e+06			1.26898e+06	1.80901e+06
U	ADKVNDDFYTK		658.312	2	1314.61
U	ADKVNDDFYTK		439.21	3	1314.61							257421
U	ALADVMRPQGHCNTDHMER	Carbamidomethyl	746.67	3	2236.99
U	VNDDFYTK		501.232	2	1000.45
U	DLNLVVHVQHYENMDSR		690.334	3	2067.98	7.56431e+06	6.32524e+06	2.84093e+06		4.58607e+06	2.87931e+06	2.45773e+06	1.98318e+06
U	VNDDFYAK		486.227	2	970.44	4.24707e+06		7.58165e+06	1.03548e+07	3.87518e+06	6.97329e+06	8.1208e+06	7.89708e+06
U	RLNQSTCTNYDTPLWLNTGKPPAR	Carbamidomethyl	701.604	4	2802.39	3.63507e+06				3.21513e+06
U	HLAELAAK		426.751	2	851.486
U	LNQSTCTNYDTPLWLNTGKPPAR	Carbamidomethyl	883.103	3	2646.29	2.23436e+06				1.00146e+07
U	LGLAESGSCDPLGTR	Carbamidomethyl	511.584	3	1531.73		4.27218e+06	5.02496e+06	4.41435e+06		5.73183e+06	7.68044e+06	4.6844e+06
U	DDPLHDPTK		519.249	2	1036.48	2.28284e+06	5.39778e+06	6.50695e+06	5.82284e+06		4.34421e+06	3.77031e+06	3.87864e+06
U	APTPDSCR	Carbamidomethyl	452.203	2	902.392	44536.6
U	AFSPEHGPAQQNGQK		798.382	2	1594.75
U	LNQSTCTNYDTPLWLNTGKPPAR	Propionamide	887.775	3	2660.3					2.59092e+06
U	AFSPEHGPAQQNGQK	Phospho	838.365	2	1674.72	441343
U	DLNLVVHVQHYENMDTR		521.506	4	2082
U	DLNLVVHVQHYENMDTR		695.006	3	2082
U	AVGNSDGDWAVATLKSPK	Phospho	632.635	3	1894.88	2.23477e+06				2.70856e+06
U	ALADVMRPQGHCNTDHMER	Carbamidomethyl+Oxidation	564.253	4	2252.98
U	AVGNADGDWAVATLK		496.588	3	1486.74
Q62609	NOE1_RAT	Noelin
U	MDELRPLLPVLEEYK		615.666	3	1843.98	5.46991e+06	5.10526e+06	6.88322e+06	6.6091e+06	4.20439e+06	5.07053e+06	4.85056e+06	4.0922e+06
U	MDELRPLLPVLEEYKADAK		558.3	4	2229.17	3.07353e+07	2.22038e+07	2.22218e+07	2.32688e+07	2.68836e+07	2.03871e+07	2.19238e+07	1.83999e+07
U	YSHLSMLDYNPK		489.903	3	1466.69	2.00593e+07	1.83642e+07	1.95116e+07	2.05432e+07	1.66589e+07	1.74281e+07	1.96411e+07	1.81296e+07
U	YSHLSMLDYNPK		734.35	2	1466.69	1.5405e+06	1.30796e+06	1.55493e+06	1.32095e+06	1.19822e+06	1.67217e+06	1.62504e+06	1.46515e+06
U	MDELRPLLPVLEEYKADAK		744.064	3	2229.17	5.77291e+06	5.67752e+06	7.14726e+06	5.43247e+06	4.98077e+06	4.86877e+06	5.01593e+06	4.3565e+06
U	LVLQFK		374.242	2	746.469	5.59119e+06	5.84211e+06	6.45436e+06	5.5262e+06	4.96716e+06	7.15997e+06	7.15112e+06	6.40172e+06
U	LTGLSDPVTVK		565.327	2	1128.64	9.08792e+07	8.91588e+07	1.06641e+08	9.87129e+07	7.96543e+07	9.59523e+07	9.04289e+07	9.56198e+07
U	QVEESHKQHLAR		487.923	3	1460.75	620627	105730	112398		571392	205430	206044	104640
U	DLQYVEK		447.732	2	893.449	4.16654e+06	4.3997e+06	3.39246e+07	3.47886e+07	1.54615e+07	3.3352e+07	3.52921e+07	3.8196e+07
U	LSAASGGTLDR		524.275	2	1046.54	1.95702e+07	1.99292e+07	1.80929e+07	1.93733e+07	1.8586e+07	1.70917e+07	1.83878e+07	1.87188e+07
U	QVEESHKQHLAR	Gln->pyro-Glu	482.248	3	1443.72	3.58357e+06	2.61022e+06	2.57344e+06	2.97213e+06	3.53041e+06	3.85302e+06	382147	2.4164e+06
U	YSHLSMLDYNPK	Oxidation	495.234	3	1482.68	2.06215e+06	4.96976e+06	4.1626e+06	2.61542e+06	6.62965e+06	3.70254e+06	3.52094e+06	3.93696e+06
U	VSNLEER		423.719	2	845.424	1.4426e+07	3.04522e+07	3.09853e+07	2.92063e+07	1.87887e+07	3.25333e+07	3.49131e+07	3.1253e+07
U	MDELRPLLPVLEEYKADAK	Oxidation	749.396	3	2245.17	1.10441e+06	2.36854e+06	2.26442e+06	2.84549e+06	1.79244e+06	2.54743e+06	2.61546e+06	2.4756e+06
U	MDELRPLLPVLEEYKADAK	Oxidation	562.299	4	2245.17			1.02869e+07	9.77195e+06	7.44755e+06	1.18109e+07	9.72755e+06	9.25446e+06
U	CLCTVVAPQQTMCSR	Carbamidomethyl+Carbamidomethyl+Carbamidomethyl	604.274	3	1809.8	1.33926e+06				1.21903e+06
U	YSHLSMLDYNPKDR		435.461	4	1737.81	2.60594e+06		1.72303e+06		2.31112e+06			2.67765e+06
U	MDELRPLLPVLEEYK	Oxidation	620.997	3	1859.97		2.36741e+06	2.47348e+06	3.53666e+06		2.03933e+06	2.94733e+06	2.49443e+06
U	FQSHLLLR		507.298	2	1012.58	6.88452e+06	4.30506e+06	4.93213e+06	4.51386e+06	8.63357e+06	2.56344e+06	3.38695e+06	3.88507e+06
U	FDLKTETLLK		403.236	3	1206.69	8.11931e+06	8.65764e+06	6.26038e+06	7.66661e+06	7.00529e+06	4.50075e+06	5.53059e+06	3.6902e+06
U	FGSWMTDPLAPEGDNR		896.902	2	1791.79	2.51454e+06				1.78533e+06
U	DLQYVEKMENQMK	Oxidation+Oxidation	563.26	3	1686.76	740208				1.83005e+06		999438
U	FKQVEESHK		377.865	3	1130.57	1.81267e+06	1.86723e+06	2.10275e+06	2.66315e+06	4.53682e+06	3.59644e+06	3.1228e+06	3.70673e+06
U	VWYMDGYHNNR		485.547	3	1453.62	5.47915e+06				5.02388e+06
U	FGSWMTDPLAPEGDNR	Oxidation	904.899	2	1807.78	1.11593e+06				1.10159e+06
U	FGSWMTDPLAPEGDNR		598.27	3	1791.79	1.00524e+06				786299
U	FDLKTETLLK		604.35	2	1206.69	1.88166e+06	1.43928e+06		1.09767e+06	2.09935e+06		1.19006e+06
U	FKQVEESHK		566.293	2	1130.57	117134				207263	270225	244492	247234
U	FRQVEESHK		387.2	3	1158.58
U	FGSWMTDPLAPEGDNRVWYMDGYHNNR	Oxidation	811.855	4	3243.39	1.84268e+06				2.64464e+06
U	FGSWMTDPLAPEGDNRVWYMDGYHNNR		807.857	4	3227.4	7.29182e+06				9.2874e+06
U	LDPVSLQLLQTWNTSYPK		701.709	3	2102.1	1.37278e+07				1.11089e+07
U	CLCTVVAPQQTMCSR	Carbamidomethyl+Carbamidomethyl+Carbamidomethyl	905.907	2	1809.8
U	STGVLPTNPEESWQVYSSAQDSEGR		908.751	3	2723.23	512427				340030
Q568Y7	NOE2_RAT	Noelin-2
U	LTGVSNPLTLR		585.846	2	1169.68	3.88801e+07	3.6253e+07	3.67815e+07	4.09166e+07	3.10884e+07	3.69897e+07	3.17033e+07	3.75963e+07
U	LDPHTLEVVR		393.556	3	1177.65	2.19064e+07	2.63753e+07	2.43444e+07	2.27064e+07	2.28804e+07	2.21154e+07	2.26398e+07	2.15874e+07
U	YQSNVVVK		468.761	2	935.508	1.83389e+07	1.53563e+07	1.41445e+07	1.57994e+07	1.78659e+07	1.39844e+07	1.29204e+07	1.50164e+07
U	RVLEFR		410.245	2	818.476	5.09838e+06	5.65089e+06	8.08729e+06	7.73903e+06	9.0089e+06	6.32022e+06	6.35871e+06	6.79844e+06
U	LDPHTLEVVR		589.83	2	1177.65	3.32166e+06	3.10272e+06	3.21904e+06	3.29555e+06	4.12256e+06	3.14411e+06	3.44263e+06	3.42198e+06
U	SFQELKDR		511.767	2	1021.52	2.96611e+06	2.15789e+06	4.42312e+06	2.15653e+06	4.06094e+06	3.13617e+06	3.07975e+06	2.61283e+06
U	MTELLPLSSVLEQYK		875.968	2	1749.92	3.75221e+07	3.88476e+07	2.87179e+07		3.26383e+07	1.68375e+07		3.19968e+07
U	MTELLPLSSVLEQYK		584.315	3	1749.92		2.35103e+07	2.08086e+07	1.63355e+07	1.53304e+07	1.57781e+07	2.41231e+07	2.58154e+07
U	DLQYVR		397.214	2	792.413	4.55849e+06	442504	7.00546e+06	8.70634e+06	4.11606e+06	7.18607e+06	7.79444e+06	6.72909e+06
U	MTELLPLSSVLEQYK	Oxidation	589.646	3	1765.92		4.11517e+06	6.86695e+06	5.55719e+06		8.62328e+06	7.39291e+06	7.89505e+06
U	MTELLPLSSVLEQYK	Oxidation	883.966	2	1765.92		5.40384e+06	8.22655e+06	796653	5.08461e+06			8.66044e+06
U	SFQELK		376.203	2	750.391	1.06046e+06	1.13611e+06	1.93906e+06	1.85633e+06	1.14361e+06	1.83921e+06	1.90749e+06	1.54785e+06
U	VMALEAR	Oxidation	403.215	2	804.416	759344	1.51815e+06		1.2858e+06	1.31717e+06	2.11411e+06	1.84372e+06	1.81012e+06
U	VMALEAR		395.218	2	788.421	4.75039e+06	7.22136e+06	7.19528e+06	6.2622e+06	5.50626e+06	6.36618e+06	7.30584e+06	8.08809e+06
U	SMETLMR		434.207	2	866.399		2.81693e+06	3.27636e+06	3.47172e+06	1.82895e+06	2.34805e+06	2.51805e+06	2.7187e+06
U	SMETLMR	Oxidation+Oxidation	450.202	2	898.389	89382.7		315530	277329	284440	613126		661641
U	SWDTGYPK		477.222	2	952.429	3.6233e+06				3.6673e+06
U	LTLFQSPEEGWQLYTSAQAPDGK		856.087	3	2565.24	6.9307e+06				5.49075e+06
U	VWYMDGYYK	Oxidation	620.771	2	1239.53	1.18235e+06				2.09554e+06
U	SWDTGYPKR		370.517	3	1108.53	1.09121e+06				993512
U	FGSWMTDTMAPSADSR		880.374	2	1758.73	1.74571e+06				1.09809e+06
U	SAGEAFMLCGVLYVTNSHLAGAK	Carbamidomethyl	799.396	3	2395.17	6.73058e+06				8.5752e+06
U	CVCTAVLPAQSTCAR	Carbamidomethyl+Carbamidomethyl+Carbamidomethyl	847.395	2	1692.77	1.06844e+06			1.11456e+06	981088		755639
P63057	NOE3_RAT	Noelin-3
U	LTGPLTVK		414.763	2	827.512	1.97723e+07	2.45145e+07	2.66773e+07	2.78221e+07	1.75057e+07	2.35163e+07	2.60993e+07	2.60999e+07
U	SLADFVSGAESR		619.804	2	1237.59	3.16531e+07	4.04062e+07	4.14733e+07	4.22435e+07	127095	3.90142e+07	4.00351e+07	3.86535e+07
U	VLSLETR		409.243	2	816.471	2.09187e+07	1.70976e+07	2.10723e+07	2.16571e+07	2.39195e+07	2.12796e+07	2.02256e+07	2.12163e+07
U	YQSNLLLK		489.785	2	977.554	8.71729e+06	7.79906e+06	1.07754e+07	9.9016e+06	8.36787e+06	8.52229e+06	1.00238e+07	9.44209e+06
U	LLTQFK		375.231	2	748.448	3.21146e+06	3.03161e+06	3.5307e+06	3.57159e+06	3.28056e+06	3.76007e+06	1.23994e+06	4.19177e+06
U	HFQELK		401.216	2	800.418	4.69824e+06	7.33205e+06	6.12643e+06	5.40879e+06	6.32435e+06	8.93592e+06	15594.8	8.53716e+06
U	VYYSYSTK		505.745	2	1009.48	1.2539e+06	1.49785e+06	2.03926e+06	1.47284e+06	59280.2			156164
U	QLEDDRK	Gln->pyro-Glu	443.717	2	885.419	1.17031e+06	3.25067e+06	3.22546e+06	3.61729e+06	1.44871e+06	3.35132e+06	4.03829e+06	3.42238e+06
U	YSFDLGR		429.211	2	856.408	1.86426e+07	2.31097e+07	2.58035e+07	2.65932e+07	1.86366e+07	2.43645e+07	2.32157e+07	2.21591e+07
U	TYNLPFK		441.74	2	881.465	1.89884e+07	1.89992e+07	1.91632e+07	1.97781e+07	1.23524e+07	1.95395e+07	1.87905e+07	1.95934e+07
U	MDELLPLLPVLEQYK		900.994	2	1799.97	1.13698e+07	7.64665e+06	7.2578e+06		1.1355e+07	3.99838e+06
U	MDELLPLLPVLEQYK		600.999	3	1799.97	7.78473e+06	6.89124e+06	5.9888e+06	4.52303e+06	8.68459e+06	3.97512e+06	9.04727e+06	7.64037e+06
U	VWYMDSYTNNK		710.814	2	1419.61	7.88132e+06	574918		779885	4.65555e+06	661809
U	DFQYVLK		456.745	2	911.475	1.43035e+07	1.45597e+07	1.55172e+07	1.689e+07	1.37556e+07	1.46626e+07	1.46342e+07	1.42336e+07
U	MDELLPLLPVLEQYKTDAK		739.401	3	2215.18	4.46654e+06	4.99472e+06	4.71001e+06	4.46886e+06	2.70946e+06	3.61788e+06	3.19276e+06	3.06726e+06
U	TSTYEYTDLPFHNQYFHLSMLDYNAR		807.37	4	3225.45	1.65839e+07	2.66824e+06		1.09724e+06	1.52494e+07	398156		587927
U	LLTQFKEELR		426.247	3	1275.72	2.20475e+06	3.07829e+06	3.41744e+06	3.54524e+06	3.52655e+06	3.54333e+06	3.30858e+06	2.7886e+06
U	EGWQVYSSAQDPDGR		847.874	2	1693.73	4.81585e+06				6.35916e+06
U	EKMDELLPLLPVLEQYK		686.711	3	2057.11	6.65364e+06	9.31455e+06	6.9584e+06	1.57574e+07	6.2001e+06	8.01049e+06	1.03602e+07	8.30416e+06
U	MDELLPLLPVLEQYK	Oxidation	606.33	3	1815.97			4.02681e+06	4.52396e+06	1.29436e+06	3.11228e+06	5.45053e+06	2.5478e+06
U	LRDCMK	Carbamidomethyl	411.702	2	821.389
U	MDELLPLLPVLEQYK	Oxidation	908.992	2	1815.97		4.13873e+06	4.17518e+06	4.04716e+06		2.93871e+06
U	VWYMDSYTNNK	Oxidation	718.811	2	1435.61	916409				992892
U	FGAWMTDPLASEK		726.845	2	1451.68					40435.5
U	SAGESFMLCGTLYVTNSHLTGAK	Carbamidomethyl	815.391	3	2443.15	8.70479e+06	984698			9.07792e+06
U	SLADFVSGAESR		413.539	3	1237.59		847725		1.20192e+06		1.28719e+06	1.10862e+06	1.58666e+06
U	CLCTVVAPEQNLCSR	Carbamidomethyl+Carbamidomethyl+Carbamidomethyl	602.948	3	1805.82	2.6551e+06			790820	1.88277e+06	638091
U	FGAWMTDPLASEKNNR		612.961	3	1835.86
Q8CFV4	NRN1_MOUSE	Neuritin
U	LGDSMANYPQGLDDKTNLK		694.005	3	2078.99	939633			212774	2.42626e+06	420074	386462	3.16052e+06
U	LGDSMANYPQGLDDKTNLK	Oxidation	699.337	3	2094.99	893783	852717	857544	1.16669e+06	922497	730975	1.29974e+06	3.18633e+06
U	GFSDCLLK	Carbamidomethyl	470.234	2	938.453	4.43096e+06	3.93853e+06	5.72996e+06	5.96216e+06	3.934e+06	6.54888e+06	6.91183e+06	8.23168e+06
U	LGDSMANYPQGLDDK		812.37	2	1622.72	190162				522285	270788	559540	922124
U	CDAVFK	Carbamidomethyl	370.176	2	738.337	208740				140759	144910	146740	285644
							x
Q8C8N3	VWC2_MOUSE	Brorin
U	GCVDESGFVYALGEK	Carbamidomethyl	815.874	2	1629.73	4.92287e+06	569201	216333	645505	2.40055e+06	137864	201608	991348
U	NGPNCFAETAVLPAGR	Carbamidomethyl	837.407	2	1672.8	1.04501e+06	563184	357148	942215	642447	190899	476264	1.05576e+06
U	TYQTLEEFVVSPCER	Carbamidomethyl	929.438	2	1856.86	907228	328940	389331	272771	598632	123816	109162	122501
U	GCVDESGFVYALGEK	Carbamidomethyl	544.252	3	1629.73	1.54077e+06	236786	111797	141636	877371	63528.7		632408
U	TYQTLEEFVVSPCER	Carbamidomethyl	619.961	3	1856.86	4.23105e+06	1.12393e+06	1.31117e+06	1.44227e+06	2.01341e+06	581579	375030	595907
U	GCVDESGFVYALGEK	Propionamide	822.882	2	1643.75	646784	128911	579325	694645	802894	973124	1.00701e+06	348929
U	TDECTLCHCTYEEGTWR	Carbamidomethyl+Carbamidomethyl+Carbamidomethyl	739.959	3	2216.86	3.18055e+06				1.80544e+06			1.10074e+06
U	NYCEFR	Carbamidomethyl	444.687	2	887.36	2.16781e+06				1.18472e+06	2.3068e+06	2.83977e+06	3.62843e+06
B2RUY7	VWC2L_HUMAN	von Willebrand factor C domain-containing protein 2-like
U	GCVDDSGFVYK	Carbamidomethyl	623.774	2	1245.53	2.91273e+06	3.2126e+06	3.72942e+06	3.83033e+06	2.49939e+06	4.11498e+06	4.8084e+06	6.72352e+06
U	GCVDDSGFVYK	Propionamide	630.782	2	1259.55			426800	584046	682432	1.30098e+06	1.3211e+06	1.69903e+06
U	NFCEYHGK	Carbamidomethyl	527.724	2	1053.43	327710	274183			297145	438726	391888	390565
U	NGPNCFAGTTLLPAGLEVK	Carbamidomethyl	653.672	3	1957.99	662851	141450	341877	257022	477059	220483	126414	210718
Q86VH4	LRRT4_HUMAN	Leucine-rich repeat transmembrane neuronal protein 4
U	LQTLQSEQFK		611.327	2	1220.64	6.93613e+06	3.24608e+06	3.61832e+06	3.05138e+06	4.19669e+06	2.50182e+06	1.95998e+06	1.95662e+06
U	NLDLSYNK		483.748	2	965.482	4.52684e+06	3.9768e+06	3.89367e+06	3.44828e+06	2.92694e+06	2.6275e+06	1.87487e+06	2.92237e+06
U	NAFAGLLK		417.248	2	832.481	4.11751e+06	1.23439e+06	4.80548e+06	4.23199e+06	2.66915e+06	1.24096e+06	2.65523e+06	897943
U	VFQDCR	Carbamidomethyl	412.69	2	823.365	587774		981550	874717	418018	680589	474237	425820
U	DHSFLATLAR		565.801	2	1129.59	2.27999e+06	1.25425e+06	1.88078e+06	1.82322e+06	1.09219e+06	921562	162412	876271
U	LLLLHLR		439.303	2	876.591	816955	625819	704656	989078	439835	449472		478544
U	SLYLQWNR		540.285	2	1078.56	5.52356e+06		691534		3.53716e+06	394844	474223	458948
U	SAAPALYLER		545.798	2	1089.58	4.1042e+06	5.0049e+06	4.38104e+06	5.4104e+06	1.93149e+06	2.15809e+06	2.92121e+06	2.61344e+06
U	NLDFLDLGYNR		670.336	2	1338.66		345745
U	ESTMLCAGPK	Carbamidomethyl	547.254	2	1092.49					381045	474591
U	SLCPLFYWLK	Carbamidomethyl	663.849	2	1325.68	9.50485e+06				8.11128e+06	153241
B1AXV0	FRS1L_MOUSE	DOMON domain-containing protein FRRS1L
U	HDLDSPPASER		612.286	2	1222.56	2.08069e+07	1.33106e+07	1.79197e+07	2.16189e+07	1.18342e+06	1.28186e+06	1.36846e+06	1.53661e+06
U	ARGDAGADEAVPR		642.818	2	1283.62	3.25443e+06	3.46465e+06	4.88516e+06	5.78736e+06	147551	544589	515728	642872
U	NPARDEEGVFENNR		549.589	3	1645.74	6.73486e+07	5.78567e+07	5.207e+07	6.35101e+07	5.15753e+06	5.91453e+06	7.92724e+06	1.09316e+07
U	DEEGVFENNR		604.763	2	1207.51	1.74122e+07	1.27974e+07	1.89241e+07	1.70546e+07	1.42521e+06	2.79153e+06	3.04906e+06	3.91508e+06
U	GDAGADEAVPR		529.249	2	1056.48	1.70388e+07	1.91727e+07	3.34819e+07	3.29571e+07	1.20233e+06	2.25704e+06	2.6033e+06	2.88444e+06
U	RPVNVPR		419.256	2	836.498	1.00459e+07	3.79064e+06	6.61107e+06	6.39455e+06	577914	364986	358004	415524
U	FKRPVNVPR		371.561	3	1111.66	9.27561e+06	6.1595e+06	8.20833e+06	9.95873e+06	729888	928598	984530	1.12357e+06
U	MGGDDVMACVHDDNGR	Carbamidomethyl	583.564	3	1747.67	3.74023e+06	931786		709996	812278	274182	678903	1.31803e+06
U	MGGDDVMACVHDDNGR	Carbamidomethyl+Oxidation	588.896	3	1763.67	690203	1.16859e+06	1.34098e+06	1.64603e+06	234913	405238	452555	566102
U	NPARDEEGVFENNR		823.879	2	1645.74	3.31351e+06	2.09805e+06	2.10523e+06	2.38194e+06	247157	301654	361049
U	ARGDAGADEAVPR		428.881	3	1283.62	4.67569e+07	3.91304e+07	5.67866e+07	6.52505e+07	3.06939e+06		2.31415e+07
U	YGKPGCNAETCDYFLSYR	Carbamidomethyl+Carbamidomethyl	734.319	3	2199.94	3.69921e+07	4.56762e+06	8.52496e+06	6.68262e+06	1.78813e+06	513894	327485	224807
U	LKVEDCGR	Carbamidomethyl	488.748	2	975.481	5.99781e+06	3.13973e+06	4.84724e+06	6.15488e+06	376783	629979	599344
U	LQHFYNVGQWAK		497.589	3	1489.75	1.24338e+08	349917	315121	435490	1.1397e+07	406112	294825	2.12691e+06
U	HDLDSPPASER		408.527	3	1222.56	5.59486e+06	7.4776e+06	1.11935e+07	1.31951e+07	270785	928825	966177	1.27583e+06
U	YLSEEGYPFPTAPPVDPFAK		742.365	3	2224.07		4.12303e+06	5.31105e+06	5.41074e+06		52880.4	81192.9
U	MGGDDVMACVHDDNGR	Carbamidomethyl+Oxidation+Oxidation	594.228	3	1779.66	321993	582312	1.17642e+06	988145	49625.7
U	MGGDDVMACVHDDNGR	Propionamide	588.236	3	1761.69	759113				275737
U	MGGDDVMACVHDDNGR	Oxidation+Propionamide	593.568	3	1777.68				195997
U	FKRPVNVPR		556.838	2	1111.66	310258		371409	420787
U	LKVEDCGR	Propionamide	495.755	2	989.496		245079			47699.1
U	DEEGVFENNRVTCR	Carbamidomethyl	575.593	3	1723.76	2.89413e+06	1.8884e+06	2.07364e+06	2.45614e+06				247822
U	YGKPGCNAETCDYFLSYR	Carbamidomethyl+Propionamide	738.991	3	2213.95	3.41523e+06	381465	1.01161e+06	642415	387057	165689
U	MGGDDVMACVHDDNGR	Carbamidomethyl	874.843	2	1747.67
U	HDSSYGTFASEFYDLR		632.28	3	1893.82	8.11537e+07	3.67861e+07	5.03714e+07	4.23437e+07	2.01512e+06	795373	770047	871392
U	MGGDDVMACVHDDNGRVR	Carbamidomethyl	501.717	4	2002.84	1.16392e+06				70443.1
U	LQHFYNVGQWAK		745.881	2	1489.75	9.06754e+06
U	MGGDDVMACVHDDNGRVR	Carbamidomethyl+Oxidation	505.716	4	2018.84		182661
U	HDSSYGTFAGEFYDLR		932.91	2	1863.81
U	HDSSYGTFAGEFYDLR		622.276	3	1863.81
U	MGGDDVMACVHDDNGR	Propionamide	881.851	2	1761.69
U	KMGGDDVMACVHDDNGR	Carbamidomethyl	626.263	3	1875.77
U	YLSEEGYPFPTAPPVDPFAK		1113.04	2	2224.07	2.83709e+06				64128.9	25139.5
U	MGGDDVMACVHDDNGR	Oxidation+Oxidation+Propionamide	598.9	3	1793.68			287522
U	MGGDDVMACVHDDNGR	Carbamidomethyl+Oxidation	882.84	2	1763.67
U	HDSSYGTFASEFYDLR		947.916	2	1893.82	3.72135e+06	1.35701e+06	1.52808e+06	1.38267e+06
U	MGGDDVMACVHDDNGRVR	Propionamide	505.221	4	2016.86
U	MGGDDVMACVHDDNGRVR	Carbamidomethyl+Oxidation+Oxidation	509.715	4	2034.83	153207	495781
U	MGGDDVMACVHDDNGRVR	Carbamidomethyl	668.621	3	2002.84
U	YGKPGCNAETCDYFLSYR	Propionamide+Propionamide	743.663	3	2227.97
U	MLGADVEFELSADTDGWVAVGFSSDKK		958.788	3	2873.34
U	AGGLGGGSVPARAR		409.23	3	1224.67
Q8BGD5	CPT1C_MOUSE	Carnitine O-palmitoyltransferase 1, brain isoform
U	AGNAVHTLLLYR		664.378	2	1326.74	2.32495e+07	1.61692e+07	1.68287e+07	1.50502e+07	3001.07	5957.66	6577.33	7112.05
U	AGNAVHTLLLYR		443.254	3	1326.74	1.47697e+08	1.55928e+08	1.45562e+08	1.55001e+08	3001.07	5957.66	6577.33	7112.05
U	LFSFQR		399.219	2	796.423	7.23165e+07	6.72418e+07	7.26614e+07	7.52958e+07	3001.07	5957.66	6577.33	7112.05
U	EACQFVR	Carbamidomethyl	455.216	2	908.417	2.40521e+07	3.02265e+07	3.12919e+07	2.84482e+07	3001.07	5957.66	6577.33	7112.05
U	LQLYLQLK		509.818	2	1017.62	4.18555e+07	3.2737e+07	1.76375e+07	1.88876e+07	3001.07	5957.66	6577.33	7112.05
U	AAMSGQGLDR		503.243	2	1004.47	8.97207e+06	1.29352e+07	1.31774e+07	4.09293e+06	3001.07	5957.66	6577.33	7112.05
U	GQFCLTYESAMTR	Carbamidomethyl	782.35	2	1562.69	1.17369e+07	7.27859e+06	6.28907e+06	7.14991e+06
U	GQFCLTYESAMTR	Carbamidomethyl+Oxidation	790.348	2	1578.68	2.72464e+06	2.29619e+06	2.63997e+06	2.80321e+06
U	TDQQCLALFR	Carbamidomethyl	626.311	2	1250.61
U	EAVDKHQALLK		626.356	2	1250.7
U	QPVPGAQETVR	Gln->pyro-Glu	582.804	2	1163.59
U	YSNLSCK	Carbamidomethyl	436.203	2	870.39		752216	812334			1.56834e+06	1.23597e+06
U	GHPDPALPKPQR		438.242	3	1311.7
U	QLQPSLSLALR	Gln->pyro-Glu	604.854	2	1207.69
U	TWLALVR		429.763	2	857.512	6.1396e+07
U	AAMSGQGLDR	Oxidation	511.24	2	1020.47	406032	507610	729833	898320
U	VGTHSSNGLLSPR		662.852	2	1323.69	163148				111669
U	QELPPTLLMGMRPLCSAQYER	Carbamidomethyl+Gln->pyro-Glu	825.073	3	2472.2	1.37223e+06	1.29365e+06	2.34779e+06	2.0617e+06		2.42278e+06	1.74706e+06	2.08478e+06
U	QPVPGAQETVRK	Gln->pyro-Glu	646.852	2	1291.69
U	QFTGLGESSGWK	Gln->pyro-Glu	640.301	2	1278.59
U	ATALANDFLR		546.296	2	1090.58	1.73851e+08	1.45658e+08	1.61661e+08	1.49817e+08
U	LPGVEKDHLR		582.33	2	1162.65	2.37451e+06	2.40421e+06	2.52222e+06	2.1781e+06
U	QPVPSAQETVR	Gln->pyro-Glu	597.809	2	1193.6	3.34638e+07	1.98571e+07	2.15621e+07	2.33763e+07
U	TVDPNTPTSSTNL		673.825	2	1345.64	6.59701e+07	4.19777e+07	4.82905e+07	4.40655e+07
U	AMDNKETDQHCLALFR	Carbamidomethyl	487.981	4	1947.89	2.58027e+07	1.49559e+07	1.71622e+07	1.61657e+07
U	ETDQHCLALFR	Carbamidomethyl	463.891	3	1388.65	2.47311e+07	1.28048e+07	1.59213e+07	1.29659e+07
U	YNFLSCK	Carbamidomethyl	466.221	2	930.427	5.10988e+07	4.37435e+07	4.25607e+07	4.44688e+07
U	QPVPSAQETVRK	Gln->pyro-Glu	661.857	2	1321.7	2.86031e+07	2.57633e+07	2.84214e+07	3.02718e+07
U	VAVDKHQALLK		611.369	2	1220.72	5.1107e+06	3.46459e+06	3.59259e+06	3.51586e+06
U	TLSGNLDCHVFPFSHFGK	Carbamidomethyl	516.501	4	2061.97	8.53856e+07	5.64617e+07	6.40996e+07	5.51041e+07
U	DYLCHLQDSQHVAVFHQGR	Carbamidomethyl	578.276	4	2309.08
U	VAVDKHQALLK		407.915	3	1220.72	6.88506e+07	2.89866e+07	3.24518e+07	3.27059e+07
U	QPVPGAQETVR		591.317	2	1180.62
U	DDAFDSVVALANDFLR		589.956	3	1766.85
U	DRGQFCLTYESAMTR	Carbamidomethyl+Oxidation	617.61	3	1849.81	2.92985e+06	3.15463e+06	2.8677e+06	2.76433e+06	940203			352303
U	VGTHSSNGLLSPR		442.237	3	1323.69				920226	1.29896e+06
U	KYLESMRPVLR		464.599	3	1390.78
U	AMDNKETDQHCLALFR	Carbamidomethyl+Oxidation	491.979	4	1963.89	1.24674e+07	5.94015e+06	7.88786e+06	8.05451e+06
U	TLSGNLDCHVFPFSHFGK	Carbamidomethyl	688.332	3	2061.97	1.98202e+07		1.52672e+07	1.37622e+07
U	VGTHSPNGLLSPR		445.577	3	1333.71	7.02386e+07	3.87857e+07	4.63763e+07	4.45681e+07
U	VGTHSPNGLLSPR		667.862	2	1333.71	6.51063e+06	3.00355e+06	2.82827e+06	3.65561e+06
U	SMWAQVR		439.221	2	876.428	3.65127e+07
U	YLESMRPVLR		421.901	3	1262.68
U	ENPAASLDTYAHTLLTGQGHDR		592.539	4	2366.13
U	EDPAASLDAYAHALLAGR		614.311	3	1839.91	3.17091e+08	5.07532e+08	5.10079e+08	4.75515e+08
U	YLESVRPVLGDDAFDR		617.979	3	1850.92	1.7324e+08	2.38737e+08	2.78426e+08	2.90348e+08
U	KYLESVRPVLGDDAFDR		660.678	3	1979.01	3.43466e+07	3.33806e+07	3.49664e+07	3.50177e+07
U	QPVPSAQETVRK		447.249	3	1338.73	9.12988e+06	2.008e+06	2.10747e+06	1.72609e+06
U	GQFCLTYESAMTR	Carbamidomethyl	521.903	3	1562.69	1.94236e+06	2.53752e+06
U	SFTLLVFSNGK		606.835	2	1211.65	2.62563e+07		2.43869e+07
U	LPGVEKDHLR		388.556	3	1162.65		1.46437e+07	1.29426e+07	1.47539e+07
U	QELPPTLLMGMRPLCSAQYER	Carbamidomethyl	830.748	3	2489.22
U	QELSPTLLMGMRPLCSAQYER	Carbamidomethyl	827.408	3	2479.2	1.07041e+07	5.87672e+06	6.22062e+06	7.61813e+06
U	QPVPSAQETVR		606.323	2	1210.63	1.77287e+07	3.66039e+06		5.03506e+06
U	HVAVFHR		433.243	2	864.472	4.22073e+06	4.98812e+06	3.95547e+06	4.21815e+06
U	AMDNKETDQHCLALFR	Carbamidomethyl+Oxidation	655.637	3	1963.89	2.51331e+06	1.40567e+06		2.68206e+06
U	QPVPGAQETVRK		437.246	3	1308.71
U	VGQHFKR		436.248	2	870.482	676934	858174	553643	547532
U	DRGQFCLTYESAMTR	Carbamidomethyl	612.279	3	1833.81		9.44633e+06	7.45235e+06
U	KYLESVRPVLGDDAFDR		495.76	4	1979.01	2.92197e+07	2.89846e+07	2.34891e+07	2.39553e+07
U	GENSDYRYNFLSCK	Carbamidomethyl	584.926	3	1751.76	2.78506e+07	1.42184e+07	1.61137e+07	1.56368e+07
U	YLESMRPVLR	Oxidation	427.232	3	1278.68
U	AMDNKETDQHCLALFR	Carbamidomethyl	650.305	3	1947.89	6.07129e+06	4.32343e+06	5.36507e+06	5.01663e+06
U	YLESVRPVLGDDAFDR		926.465	2	1850.92	1.022e+07	8.53318e+06	9.36824e+06	8.97135e+06
U	QLQPSLSLALR		613.367	2	1224.72
U	TVDPNLPK		442.248	2	882.481
U	ENPAASLDTYAHTLLTGQGHDR		789.716	3	2366.13
U	GHPDPALPKPQR		656.86	2	1311.7
U	DYLCHLQDSQHVAVFHQGR	Carbamidomethyl	770.699	3	2309.08
U	HLFALYLMSR		417.562	3	1249.66	1.86984e+06	3.5971e+06	3.65695e+06	3.31533e+06
U	EAVDKHQALLK		417.907	3	1250.7
U	ERTDQQCLALFR	Carbamidomethyl	512.924	3	1535.75
U	GHPDPTLPQPQR		448.234	3	1341.68	2.5762e+07	1.27395e+07		1.23189e+07
U	HLFALYLMSR		625.839	2	1249.66	1.06984e+07		5.90046e+06	7.34705e+06
U	QFRGENSDYR	Gln->pyro-Glu	627.779	2	1253.54	1.02729e+07		1.64776e+07	1.68067e+07
U	EAVDKHQALLK	Glu->pyro-Glu	411.903	3	1232.69
U	LGQHLENALLDVASLFR		632.683	3	1895.03	1.49093e+08		1.76471e+06	3.7647e+06	174381
U	TLSGNLDCHVFPFFHFGK	Carbamidomethyl	531.51	4	2122.01
U	QELSPTLLMGMRPLCSAQYER	Carbamidomethyl+Gln->pyro-Glu+Oxidation	827.064	3	2478.17	2.06215e+06	3.18804e+06	5.90679e+06	5.43833e+06
U	THAATALEAVEGAAFFVSLDSEPAGLTR		944.479	3	2830.41	7.36054e+07	4.73115e+06	3.46537e+06	4.56514e+06		1.55069e+06	1.03051e+06	688987
U	QELSPTLLMGMRPLCSAQYER	Carbamidomethyl+Oxidation	832.74	3	2495.2			1.29377e+06	1.34532e+06
U	EDPAASLDAYAHALLAGR		920.963	2	1839.91	3.59736e+07		4.13607e+07	3.88161e+07
U	QELSPTLLMGMRPLCSAQYER	Carbamidomethyl+Gln->pyro-Glu	821.732	3	2462.18		2.76581e+07	2.94811e+07	2.40062e+07
U	HLFALYLMSR	Oxidation	422.894	3	1265.66	1.25753e+06	1.68886e+06	2.28118e+06	1.94293e+06
U	QPVPGAQETVRK		655.365	2	1308.71
U	DDAFDSVVALANDFLR		884.431	2	1766.85
U	GHPDPTLPQPQR		671.847	2	1341.68	4.08804e+06	2.28235e+06	1.54154e+06	1.88537e+06
U	LGQHLENALLDVASLFR		948.521	2	1895.03	9.60685e+06
U	QFTGLGESSGWK		648.815	2	1295.61
U	CCHVSSDSFLQLVLQLAHFR	Carbamidomethyl+Carbamidomethyl	605.052	4	2416.18	4.35545e+07
U	GSLLNSTYYMMDFLYVTPTPLQAAR		951.471	3	2851.39	6.19029e+07
U	ETDQHCLALFR	Carbamidomethyl+Glu->pyro-Glu	457.887	3	1370.64	1.64861e+06	834347	1.22395e+06	1.08688e+06
U	ETDQHCLALFR	Carbamidomethyl	695.333	2	1388.65				1.99234e+06
U	ALEQQFQDLLDDPSPACPLEEHLAALTAAPR	Carbamidomethyl	854.925	4	3415.67	2.19633e+08	1.7911e+07
U	THAATALEAVEGAAFFVSLDSEPAGLTR		708.611	4	2830.41	5.5878e+06
U	SMWAQVR	Oxidation	447.219	2	892.423	5.29377e+06
U	LLLSHHGWLLEPHGTMSSPTK		586.059	4	2340.2
U	ALEQQFQYLLDDPSPACPLEEHLAALTAAPR	Carbamidomethyl	866.934	4	3463.71
U	ALEQQFQDLLDDPSPACPLEEHLAALTAAPR	Carbamidomethyl	1139.56	3	3415.67	1.07481e+08
U	LQWDLPEQLQPSLSLALR		703.056	3	2106.15	2.06826e+08
U	QPVPSAQETVRK		670.37	2	1338.73	344170
U	GHDRWFDK		530.752	2	1059.49	889464
U	LLLSHHGWLLEPHGAMSSPTK		578.556	4	2310.19	2.71513e+06
U	EDPAASLDAYAHALLAGR	Glu->pyro-Glu	608.308	3	1821.9		8.95182e+06	4.30649e+06	3.18068e+06
U	GSLVNSTYYMMDFLYVTPTPLQAAR		946.8	3	2837.38
U	THAATALETVEGAAFFVSLDSEPAGLTR		954.482	3	2860.42
U	ALEQQFQYLLDDPSPACPLEEHLAALTAAPR	Carbamidomethyl	1155.58	3	3463.71
U	LQWDLPEQLQPSLSLALR		1054.08	2	2106.15
U	AEAHQASSLLSSLSSDGAEVELSSPVWQELYLCALR	Acetyl+Carbamidomethyl	987.235	4	3944.91
U	SWCTSNYVSDWWEEFVYLR	Carbamidomethyl	843.039	3	2526.09	6.00922e+06
Q9ES21	SAC1_RAT	Phosphatidylinositide phosphatase SAC1
U	TNVLQSLLAR		557.833	2	1113.65	6.16119e+06	2.9561e+06	3.39195e+06	2.55667e+06		2.00614e+06	1.84272e+06	583449
U	ATDFDVLSYKK		429.559	3	1285.66	8.21058e+06	6.34734e+06	5.58255e+06	7.19796e+06	1.14851e+06	1.17876e+06	974947	1.2547e+06
U	QVLLNLVNHK	Gln->pyro-Glu	580.843	2	1159.67	3.34692e+06	3.85833e+06	4.41663e+06	5.60329e+06		821700		1.0028e+06
U	QVLLNLVNHK		393.24	3	1176.7	1.61153e+06	1.41106e+06	1.84519e+06	1.06744e+06			373259
U	LEEQDEFEK		583.764	2	1165.51	1.64127e+06	659589	1.99853e+06	2.3518e+06	640907	292183	61274.4	197774
U	TMLHLTDLQLQDNK		557.291	3	1668.85	2.18492e+06		1.85657e+06	1.72728e+06
U	SLQAQLQR		472.27	2	942.525	6.68013e+06	2.9342e+06	1.30075e+06	3.88637e+06	1.32277e+06	159953	480581	956535
U	ATDFDVLSYK		579.787	2	1157.56	326408	116287	2.18956e+06	2.16103e+06	204793			561816
U	NNFSDGFR		478.715	2	955.415	4.10895e+06	2.56095e+06	2.3243e+06	2.73292e+06			1.36551e+06
U	LSNTSPEFQEMSLLER		940.957	2	1879.9	1.96165e+06	1.44047e+06	1.26956e+06
U	GLDSEGHAANFVETEQLVHYSGNR		658.311	4	2629.22	1.17122e+07	1.04047e+07	8.37106e+06	1.01073e+07			1.94939e+06
U	SNCMDCLDR	Carbamidomethyl+Carbamidomethyl	585.72	2	1169.43
U	ASFVQTR		404.719	2	807.424	1.72765e+06	2.51862e+06	1.71605e+06	2.12478e+06
U	VSTEVTLAVK		523.808	2	1045.6		2.46957e+06	2.84823e+06
U	RSLQAQLQR		550.32	2	1098.63	1.484e+06	414590	598476		425930
U	ELSAQPEVHR		389.204	3	1164.59	4.71141e+06	3.4152e+06		3.76666e+06			989228
U	VANHMDGFQR		392.186	3	1173.53	1.16509e+06
U	GSEKPLEQTFAK		445.57	3	1333.69
U	LHLTPEK		419.245	2	836.476	967922	911219	1.15798e+06	1.00343e+06
U	AATAYEHLK	Acetyl	523.269	2	1044.52
U	HFDSQVLLYGK		653.843	2	1305.67
U	VVTNQDGVFR		567.799	2	1133.58	8.95034e+06	7.09556e+06	7.62758e+06	7.40902e+06	1.83035e+06	1.45855e+06
U	LGVLHVGQKLEEQDEFEK		525.276	4	2097.07	4.85782e+06	5.68191e+06	5.2599e+06	5.20299e+06	1.1336e+06	1.11459e+06
U	MVSSLGSGMLR		569.291	2	1136.57
U	FVWNGHLLR		381.214	3	1140.62	2.83356e+06				989731
U	MVSSLGSGMLR	Oxidation	577.289	2	1152.56
U	QYAGTGALK		454.745	2	907.476	1.04429e+06	474278		469347
U	YFDWLLLSR		606.824	2	1211.63	3.40912e+06	2.24022e+06	1.68727e+06	1.52853e+06
U	GLDSEGHAANFVETEQLVHYSGNR		877.413	3	2629.22	1.99166e+06	1.16939e+06
U	ELSAQPEVHR	Glu->pyro-Glu	383.2	3	1146.58	597213	431509	641250		169169
U	VGEFFNHVLWK		459.243	3	1374.71
U	VVTNQEGVFR		574.807	2	1147.6
U	NAWADNANACAK	Carbamidomethyl	653.286	2	1304.56
U	TQLGLVMDGFNSLLR		832.445	2	1662.88		3.39344e+06
U	TQLGLLMDGFNSLLR		839.453	2	1676.89	1.13007e+07	2.37226e+06
U	LSLLLDQVAEMQDELSYFLVDSAGK		928.805	3	2783.39
U	VANHMDGFQR	Oxidation	397.517	3	1189.53	195159
Q8R2Y0	ABHD6_MOUSE	Monoacylglycerol lipase ABHD6
U	SSLDDLSLVGQVK		680.87	2	1359.72	1.39872e+08	9.61605e+07	9.26003e+07	1.15421e+08	1.61487e+08	8.88712e+07	1.18617e+08	2.48793e+08
U	QDQVLDVSGADLLAK	Gln->pyro-Glu	777.904	2	1553.79	8.65617e+07	5.68377e+07	4.41655e+07	6.48311e+07	9.8505e+07	3.71224e+07	4.49194e+07	1.10819e+08
U	LHQFVECLK	Carbamidomethyl	587.308	2	1172.6	2.21344e+07	1.08394e+07	1.24961e+07	1.32163e+07	2.44497e+07	2.2537e+07	2.64584e+07	3.83353e+07
U	LHQFVECLK	Carbamidomethyl	391.874	3	1172.6	8.83626e+07	5.58507e+07	6.76779e+07	7.52729e+07	1.06608e+08	1.03811e+08	1.3362e+08	1.87934e+08
U	YSLHENMDK		568.756	2	1135.5	2.34993e+06	1708098	2.01585e+06	2.78394e+06	7.00999e+06	9.4636e+06	1.19945e+07	1.64979e+07
U	YSLHENMDK		379.506	3	1135.5	1.3535e+07	1.12706e+07	1.49465e+07	1.96135e+07	3.9392e+07	6.56704e+07	2.80852e+07	9.72115e+07
U	VPQQLLQGLVDVR		732.93	2	1463.85	2.08714e+07	7.77178e+06	8.02717e+06	9.87298e+06	2.44637e+07	3.40874e+06	4.61716e+06	1.44917e+07
U	VPQQLLQGLVDVR		488.956	3	1463.85	1.1078e+07	7.85564e+06	8.23398e+06	1.07508e+07	1.50864e+07	4.33343e+06	5.62236e+06	1.73866e+07
U	SSLDDLSLVGQVKR		758.92	2	1515.83	1.58029e+07	7.48758e+06	5.64178e+06	8.20886e+06	9.48327e+06	3.62844e+06	4.10914e+06	8.37054e+06
U	SSLDDLSLVGQVKR		506.283	3	1515.83	9.52468e+07	6.31939e+07	5.46327e+07	7.44477e+07	6.64775e+07	3.58696e+07	4.02382e+07	7.98988e+07
U	NLHLVCVDMPGHEGTTR	Carbamidomethyl	484.735	4	1934.91	5.81406e+07	1.33751e+07	1.14203e+07	1.60554e+07	1.1238e+08	4.02533e+07	2.59147e+07	6.64577e+07
U	NLHLVCVDMPGHEGTTR	Carbamidomethyl	645.977	3	1934.91	1.83671e+07	4.95292e+06	4.01767e+06	5.09355e+06	3.43622e+07	8.96939e+06	7.30271e+06	2.30342e+07
U	QDQVLDVSGADLLAK		786.417	2	1570.82	6.19107e+07	1.82517e+07	1.46572e+07	2.1601e+07	8.80186e+07	2.34244e+07	3.39741e+07	7.62276e+07
U	DMWLSVVK		489.26	2	976.505	2.20747e+07	227168		385824	4.02513e+07	8.54668e+06	1.24286e+07	2.6341e+07
U	SSLDDLSLVGQVK		454.249	3	1359.72	1.082e+07	1.37532e+07	1.31991e+07	1.63084e+07	1.53515e+07	1.83706e+07	2.22564e+07	4.86552e+07
U	VPTQLLWGK		521.308	2	1040.6	1.14408e+08	864897	795756	1.26678e+06	1.46032e+08	4.65043e+07	5.97297e+07	8.3448e+07
U	NLHLVCVDMPGHEGTTR	Carbamidomethyl+Oxidation	488.733	4	1950.9	1.56359e+07	1.62437e+07	1.10348e+07	1.89326e+07	3.25936e+07	1.13292e+07	3.01517e+07	5.11668e+07
U	YSLHENMDKLK		459.899	3	1376.68	6.51783e+06	3.91278e+06	3.8281e+06	5.33323e+06	1.81524e+07	1.27114e+07	1.80989e+07	2.51489e+07
U	RTLGMQVR		480.774	2	959.534	2.06038e+06	1.01205e+06	1.34395e+06	1.42249e+06	6.96477e+06	6.87627e+06	6.35808e+06	8.00478e+06
U	TLGMQVR	Oxidation	410.721	2	819.427	5.20359e+06	4.41727e+06	7.23792e+06	8.35939e+06		1.54054e+07	1.45177e+07	1.97701e+07
U	FKVPQQLLQGLVDVR		580.677	3	1739.01	1.48631e+08	5.85975e+07	4.2188e+07	7.28363e+07	2.73501e+07	9.41537e+06	1.03126e+07	1.35942e+08
U	FKVPQQLLQGLVDVR		870.512	2	1739.01	1.41868e+07	3.08075e+06	1.36071e+06	3.80367e+06	2.12145e+06	441897	444487	7.786e+06
U	LKVPTQLLWGK		428.268	3	1281.78	3.89451e+07		42897.6		4.99067e+07	1.71149e+06	2.13863e+06	5.10326e+06
U	YSLHENMDK	Oxidation	576.753	2	1151.49	544750	482144	731606	682293	1.18042e+06	1.92909e+06	1.5421e+06	1.99936e+06
U	YSLHENMDKLK	Oxidation	465.231	3	1392.67	2.46972e+06	3.02525e+06	2.68574e+06	3.19358e+06	4.24881e+06	5.84758e+06	6.5435e+06	7.05583e+06
U	DMWLSVVK	Oxidation	497.257	2	992.5	8.23991e+06	368853	500112		1.46962e+07	1.15885e+07	1.33181e+07	1.46698e+07
U	QDQVLDVSGADLLAK		524.614	3	1570.82	1.23683e+07	6.0654e+06	4.95025e+06	7.36054e+06	2.02822e+07	8.88145e+06	1.30356e+07	2.77871e+07
U	LYYWYWR		575.279	2	1148.54					2.04663e+07	779373	780571	2.54428e+06
U	RLHQFVECLK	Carbamidomethyl	443.908	3	1328.7	1.99954e+07	1.26457e+07	1.32512e+07	1.56309e+07	1.71001e+07	1.19584e+07	1.66312e+07	3.783e+07
U	NLHLVCVDMPGHEGTTR	Propionamide	488.238	4	1948.92	1.39206e+06	259680	292538	443563	7.8834e+06	1.5819e+06	1.3382e+06	3.59029e+06
U	YSLHENMDKLK		689.345	2	1376.68	473245	364022		472057	1.62258e+06	1.36799e+06	1.62002e+06	2.77092e+06
U	LPHNSFYR		517.264	2	1032.51	404620	1.56254e+07	921109	904943	1.05067e+06	2.82671e+07	7.61905e+07	4.15242e+07
U	SLSNSQVEVLENCGHSVVMERPR	Propionamide	661.076	4	2640.27	4.39049e+06	668090	738267	830222	1.76663e+07		2.85537e+06	1.01418e+07
U	SLSNSQVEVLENCGHSVVMERPR	Oxidation+Propionamide	665.075	4	2656.27	1.34544e+06		1.46251e+06	1.48014e+06	5.65211e+06	2.57354e+06	2.34911e+06	4.37404e+06
U	LKELEESAALQK		453.589	3	1357.75	1.84811e+08	1.45059e+08	1.28632e+08	1.74104e+08	2.39973e+08	2.09897e+08	2.91908e+08	4.51981e+08
U	LKELEESAALQK		679.88	2	1357.75	3.54683e+07	2.53466e+07	2.10034e+07	2.95986e+07	4.30063e+07	3.74691e+07	5.44803e+07	9.39603e+07
U	KLFLELVNEK		616.866	2	1231.72	3.94639e+07	1.51722e+07	1.38019e+07	1.86805e+07	2.99837e+07	8.50299e+06	1.29529e+07	3.15667e+07
U	ELEESAALQK		559.29	2	1116.57	2.357e+07	1.72647e+07	1.90443e+07	2.25213e+07	2.68355e+07	3.19869e+07	4.85563e+07	6.12313e+07
U	KLFLELVNEK		411.58	3	1231.72	4.38467e+07	2.84961e+07	2.60366e+07	3.50984e+07	3.90249e+07	1.64085e+07	2.68566e+07	6.34638e+07
U	YSLHENMDK	Oxidation	384.838	3	1151.49	4.00655e+06	3.06066e+06		5.53868e+06	7.49936e+06			1.53011e+07
U	LFLELVNEK		552.819	2	1103.62	8.57618e+07	6.33576e+07	5.55874e+07	8.93654e+07		3.92116e+07	6.19522e+07	1.27986e+08
U	TLGMQVR		402.723	2	803.432				1.40297e+07			539790
U	NLHLVCVDMPGHEGTTR	Propionamide	650.649	3	1948.92	741499				1.77913e+06	507761	411237	1.14775e+06
U	RTLGMQVR	Oxidation	488.771	2	975.528	153193				267434	359648		373781
U	LKELEDSAATQK		666.854	2	1331.69
U	LKELEDSAATQK		444.905	3	1331.69
U	YAHHEDYQFCYSFR	Carbamidomethyl	641.602	3	1921.78	1.98786e+07	644635	900750	670398	2.90993e+06	693640	566869	246731
U	SLSNSQVEVLENCGHSVVMERPR	Carbamidomethyl	657.572	4	2626.26	8.53489e+07	1.06051e+07	1.526e+07	1.87976e+07	231211	2.3703e+07	2.04041e+07	6.70862e+07
U	LKVPTQLLWGK		641.898	2	1281.78	7.18548e+06				8.59976e+06	273256	279922	717501
U	ELEDSAATQK		546.264	2	1090.51							85823.4
U	SLSNSQVEVLENCGHSVVMERPR	Carbamidomethyl	876.427	3	2626.26	5.62773e+06	740902	1.18203e+06		1.01606e+07	1.47057e+06	1.6152e+06	5.41064e+06
U	NLHLVCVDMPGHEGTTR	Carbamidomethyl	968.462	2	1934.91	1.08332e+06			185867	1.72261e+06	404722		1.03558e+06
U	LFLELVSEK		539.313	2	1076.61
U	KLFLELVSEK		603.361	2	1204.71
U	KLFLELVSEK		402.576	3	1204.71
U	LFLELVNEKSR		449.926	3	1346.76	552884	383329	375199	432230	734590	266015	398678	990673
U	NLHLVCVDMPGHEGTTR	Carbamidomethyl+Oxidation	651.309	3	1950.9	2.82092e+06	4.38413e+06	3.19379e+06	5.51228e+06	5.24516e+06	3.7447e+06	5.63489e+06	1.43846e+07
U	NLHLVCVDMPGHEGTTR	Oxidation+Propionamide	492.237	4	1964.92	395167	654558			1.81274e+06	798382		3.1146e+06
U	LLVDFLASVHNTDNK		562.633	3	1684.88	3.67137e+07	6.06361e+06	8.15382e+06	3.04442e+06	5.45554e+06	3.2758e+06	4.8203e+06	4.92363e+06
U	LLVDFLASVHNTDNK		843.446	2	1684.88	4.15893e+06	431802	657034	296763	542912	200872	312791	332090
U	LHQFVECLKLNK	Carbamidomethyl	382.963	4	1527.82	529824	119865	115907		772133	241005	184420	277903
U	LPHNSFYRK		387.877	3	1160.61	174692	213284	384820		309329	487869	540016	759090
U	RLHQFVECLK	Carbamidomethyl	665.358	2	1328.7	759154		334712	528387	1.81414e+06	440150	573240	1.57454e+06
U	YAHHEDYQFCYSFR	Carbamidomethyl	481.453	4	1921.78	270479	1.06463e+06	1.36399e+06	762166	98885.2	923753		266747
U	ELEESAALQK		373.196	3	1116.57	148576		920709	1.16202e+06	286051	1.9511e+06	3.3285e+06	3.73674e+06
U	LHQFVECLK	Propionamide	396.546	3	1186.62	912023		794050	1.12865e+06		2.5926e+06	3.29856e+06	4.75118e+06
U	ELEESAALQK	Glu->pyro-Glu	550.285	2	1098.56	515442	320978		311103	156835	684221	1.01804e+06	1.29669e+06
U	LPLLPSTPEEMSEMLQLCSYVR	Carbamidomethyl+Oxidation+Oxidation	875.758	3	2624.25	1.05181e+06		331143	342313	212134	71847.6	131733	392495
U	SRYSLHENMDK		460.551	3	1378.63	263431			471623	963081	992544	1.64821e+06
U	SLSNSQVEVLENCGHSVVMERPR	Carbamidomethyl+Oxidation	881.759	3	2642.25	1.59401e+06		1.78523e+06		2.19698e+06	1.491e+06	1.777e+06	1.78363e+06
U	SSLDDLSLVGQVK	Phospho	720.853	2	1439.69					339900	152111	256996	511415
U	SLTNSQVEVLENCGHSVVMERPR	Carbamidomethyl	881.099	3	2640.27						190314		658310
U	SLTNSQVEVLENCGHSVVMERPR	Propionamide	664.58	4	2654.29
U	SLSNSQVEVLENCGHSVVMERPR	Propionamide	881.099	3	2640.27	345678				966893	190314	181971	658310
U	FKVPQQLLQGLVDVR		435.76	4	1739.01	244119	257504	154930	483747	69662.9	106106	106187	1.32087e+06
U	LPLLPSTPEEMSEMLQLCSYVR	Carbamidomethyl+Oxidation	870.427	3	2608.26	3.31528e+06	1.37046e+06	855221	1.19955e+06	270615	225090
U	YSLHENMDKLK	Oxidation	697.343	2	1392.67	115422		325526		155774	530587	435373	676780
U	LLVDFLASVHNTDNKK		454.251	4	1812.97	2.35265e+07	3.97334e+06	2.79059e+06		2.59032e+06		2.17835e+06	2.82206e+06
U	LLVDFLASVHNTDNKK		605.332	3	1812.97		1.02783e+06	1.21393e+06		723166	408058	655475	874779
U	VPTQLLWGKQDQVLDVSGADLLAK		865.478	3	2593.41	9.52808e+06				455641			1.11672e+06
U	VPTQLLWGKQDQVLDVSGADLLAK		649.36	4	2593.41	1.51293e+06				87565.2			316491
U	LHQFVECLK	Propionamide	594.316	2	1186.62					560738	420932	581278	881823
U	YVHHEDYQFCYSFR	Carbamidomethyl	650.946	3	1949.82
U	YVHHEDYQFCYSFR	Carbamidomethyl	488.461	4	1949.82
U	LPLLPSTPEEMSEMLQLCSYVR	Carbamidomethyl	865.095	3	2592.26	2.74107e+06			3.44429e+06	283330	224143		1.38516e+07
U	SLSNSQVEVLENCGHSVVMERPR	Carbamidomethyl+Oxidation	661.571	4	2642.25	3.33606e+07	1.95868e+07	3.18057e+07	2.52738e+07	494115	2.01199e+07	2.43881e+07	2.56223e+07
U	SLTNSQVEVLENCGHSVVMERPR	Carbamidomethyl+Oxidation	665.075	4	2656.27
U	SLSNSQVEVLENCGHSVVMERPR	Carbamidomethyl+Phospho	903.082	3	2706.23	930452
U	LPLLPSTPEEMSEMLQLCSYVR	Carbamidomethyl	649.073	4	2592.26
U	SLTNSQVEVLENCGHSVVMERPR	Carbamidomethyl+Oxidation	886.431	3	2656.27						215088
U	SLSNSQVEVLENCGHSVVMERPR	Carbamidomethyl+Oxidation+Phospho	908.414	3	2722.22
U	LPLLPSTPEEMSEMLQLCSYVR	Propionamide	869.767	3	2606.28
U	LLVDFLASVHNTDNKK		907.494	2	1812.97
Q6AYT7	ABD12_RAT	Monoacylglycerol lipase ABHD12
U	VPYFLDLK		497.784	2	993.553	1.72249e+07	1.55489e+07	1.40912e+07	1.93155e+07	2.18881e+07	1.32826e+07	1.71061e+07	3.06199e+07
U	SHPFSVLYR		553.293	2	1104.57	1.11095e+07	1.63882e+07	8.44881e+06	9.06728e+06	1.10169e+07	6.07397e+06	8.07508e+06	1.27509e+07
U	LLFLNFVR		511.313	2	1020.61	2.86721e+07	2.03887e+07	1.4528e+07	2.38525e+07	1.90963e+07	4.51698e+06	6.60733e+06	1.87984e+07
U	KLYNLAAPSR		566.827	2	1131.64	1.01453e+07	8.07394e+06	1.03109e+07	9.98929e+06	1.23164e+07	9.82389e+06	1.06246e+07	1.44781e+07
U	RTEPVTLEHER		456.241	3	1365.7	3.88446e+06	3.63164e+06	4.85125e+06	4.90593e+06	5.70933e+06	4.59851e+06	4.42723e+06	6.03101e+06
U	TEPVTLEHER		404.207	3	1209.6	6.18455e+06	7.2127e+06	1.06364e+07	1.33335e+07	8.08597e+06	1.2321e+07	1.44012e+07	1.63408e+07
U	KLYNLAAPSR		378.221	3	1131.64	5.38069e+06	6.3906e+06	8.53939e+06	9.53338e+06	8.91127e+06	9.71608e+06	1.06584e+07	1.3861e+07
U	VQFLPFHSDLGYR		526.94	3	1577.8	2.98118e+07	6.74614e+06	9.22395e+06	8.37892e+06	3.01384e+07	7.06067e+06	5.72935e+06	4.71752e+06
U	ETPPDALLLESPFTNLR		638.339	3	1911.99	2.80368e+07	7.17344e+06	1.03318e+07	9.12077e+06	2.87192e+07	3.92201e+06	4.90487e+06	7.51845e+06
U	VLSSLGYHVVTFDYR		585.974	3	1754.9	3.08698e+07	1.90244e+07	2.21914e+07	2.06824e+07	1.617e+07	6.8386e+06	5.04663e+06	1.53297e+07
U	ETPPDALLLESPFTNLREEAK		790.744	3	2369.21	2.14296e+07	1.09445e+07	1.2254e+07	1.32406e+07	1.5526e+07	3.74595e+06	4.3027e+06	1.6559e+07
U	FANDENMK		484.711	2	967.407	1.21856e+06	739304	1.61032e+06	1.50883e+06	5.30658e+06	9.2616e+06	1.10393e+07	1.22977e+07
U	GTAEPHSASDAGMKR		379.431	4	1513.69	455291		542188	772492	1.45802e+06	1.77731e+06	1.64301e+06	2.89772e+06
U	TEPVTLEHER		605.807	2	1209.6	741648	688191	1.07341e+06	1.45195e+06	924848	1.61577e+06	1.4814e+06	2.18306e+06
U	GTAEPHSASDAGMK		453.538	3	1357.59	251357	329446		592622	1.51894e+06	2.70829e+06	2.62805e+06	3.52094e+06
U	ETPPDALLLESPFTNLR		957.004	2	1911.99	5.08992e+06	1.93153e+06		2.14618e+06	7.40083e+06	746862	927151	1.85462e+06
U	VQFLPFHSDLGYR		789.907	2	1577.8	1.90923e+06		577844	466548	1.61377e+06	374399	330949	287839
U	GTAEPHSASDAGMKR		505.572	3	1513.69	136584		244291		434814	642631	742045	825199
U	LYNLAAPSR		502.78	2	1003.54	6.38854e+06	6.9178e+06	9.91573e+06	9.05115e+06	8.65959e+06	1.302e+07	1.28834e+07	1.74983e+07
U	GTAEPHSASDAGMKR	Oxidation	510.904	3	1529.69	378666		282775		427421	280604	278995	488467
U	GGDHRVELYK		391.872	3	1172.59	6.79977e+06	5.00051e+06	126072		5.98423e+06	6.76449e+06		8.33464e+06
U	GGDHRVELYK		587.304	2	1172.59	370450	358529	798121	811359	339180	834241	450764	959920
U	VLSSLGYHVVTFDYR		878.457	2	1754.9		841535	1.02548e+06	918612	796342	218185	187158	527678
U	ETPPDALLLESPFTNLREEAK		593.31	4	2369.21	730118	890654	799148	985512	704690	212714	305085	1.31146e+06
U	GWGDSVGTPSER		624.286	2	1246.56	1.51836e+07				2.02862e+07	8.12738e+06	9.42778e+06	9.99547e+06
U	CAASGSSSSGSAAAALDADCSLK	Carbamidomethyl+Carbamidomethyl	715.313	3	2142.92	1.71149e+06				1.83175e+06		251458	1.42451e+06
U	GTAEPHSASDAGMK	Oxidation	458.87	3	1373.59					231021	266941	249110	284913
U	SGDNPVYLWGHSLGTGVATNLVR		805.08	3	2412.22	1.34781e+07				3.88438e+06	68926.3	95476.7	2.39452e+06
U	GMTYDALHVFDWLK	Oxidation	571.276	3	1710.81	9.27411e+06	63438.7			4.5136e+06		296679	3.62145e+06
U	GTAEPHSASDAGMK		679.804	2	1357.59					71462.4		226646	291056
U	HLSCPLLLLHAEDDPVVPFHLGR	Carbamidomethyl	659.601	4	2634.37	8.33688e+06	3.59024e+06	1.25153e+06	4.96374e+06	1.34098e+06	202143	269085	5.66796e+06
U	DFKVQFLPFHSDLGYR		493.005	4	1967.99	1.03864e+06	233558	318841	427467				78934.5
U	CAASGSSSSGSAAAALDADCSLKQNLR	Carbamidomethyl+Carbamidomethyl	885.741	3	2654.2	2.46171e+06				1.17912e+06			370415
U	SGDNPVYLWGHSLGTGVATNLVR		604.062	4	2412.22	640740				83324.7			297876
U	LCPGLQAK	Carbamidomethyl	443.744	2	885.474	1.02093e+07		9.98787e+06		1.24564e+07			2.51631e+07
U	KSLWFR		418.742	2	835.47	452140				357496		125868	111095
U	GMTYDALHVFDWLK		565.945	3	1694.81	1.21595e+07				2.01211e+06			1.18439e+06
U	HLSCPLLLLHAEDDPVVPFHLGR	Carbamidomethyl	879.132	3	2634.37	485196	280499		441112				504920
U	YFPGFDWFFLDPLTSSGLK		1119.05	2	2236.09								223159
U	YFPGFDWFFLDPLTSSGLK		746.37	3	2236.09								560766
U	GMTYDALHVFDWLK		848.414	2	1694.81	1.88383e+06
U	GMTYDALHVFDWLK	Oxidation	856.411	2	1710.81	1.02246e+06				496436
U	DQMWYEDALASNHPLLLYLHGNAGTR		747.113	4	2984.42
U	FANDENMK	Oxidation	492.708	2	983.402	112507				208963
U	VLSSLGYHVVTFDYR		439.732	4	1754.9
D3ZVQ3	PORCN_TRRAT	Protein-serine O-palmitoleoyltransferase porcupine
U	LGLPSYLK		445.771	2	889.527	1.21342e+07	1.27049e+07	1.44816e+07	1.67524e+07	2.42016e+07	2.3678e+07	2.74832e+07	4.44124e+07
U	LAQLLSACLLSK	Carbamidomethyl	658.884	2	1315.75	1.52937e+07	9.78976e+06	9.45641e+06	1.11134e+07	1.88227e+07	9.15606e+06	1.21662e+07	2.27565e+07
U	AVSLGFDLDR		546.788	2	1091.56	1.43919e+07	5.01495e+06	2.88718e+06	6.04715e+06	1.44841e+07	2.67249e+06	4.43875e+06	1.41367e+07
U	GAQMLVAMK	Oxidation	482.751	2	963.488	171475	157670	417550	298079	1.6978e+06	2.85587e+06	3.68167e+06	4.2742e+06
U	LAQLLSACLLSK	Carbamidomethyl	439.592	3	1315.75	500991	1.05139e+06	1.3769e+06	1.57013e+06	885214	1.6829e+06	2.19964e+06	4.07954e+06
U	GAQMLVAMK		474.754	2	947.493	2.22214e+06	2.34737e+06	3.2471e+06	2.75644e+06	6.20961e+06	9.80971e+06	1.09904e+07	1.36145e+07
U	GAQMLVAMK	Oxidation+Oxidation	490.749	2	979.483	259058	195813		431567	1.10649e+06	1.89618e+06	1.83113e+06	2.06811e+06
U	RCLPDCSHR	Carbamidomethyl+Carbamidomethyl	400.85	3	1199.53	550766				585307	658744	684853	818018
U	LAQLLSACLLSKR	Carbamidomethyl	491.625	3	1471.85		162602	164180	217629	374822	146471	214800	500442
U	LAQLLSACLLSK	Propionamide	665.892	2	1329.77	76817.4				289552	101022	154070	210114
O35449	PRRT1_MOUSE	Proline-rich transmembrane protein 1
U	GDLVSAELASR		559.296	2	1116.58	9.23006e+07	1.07894e+08	1.10021e+08	1.40338e+08	5.93754e+07	6.32221e+07	8.36747e+07	1.0962e+08
U	MPPDPYLQETR		673.824	2	1345.63	6.93966e+06	3.60728e+06	3.80004e+06	4.98938e+06	8.04956e+06	7.32054e+06	1.01911e+07	1.25944e+07
U	MPPDPYLQETR	Oxidation	681.822	2	1361.63	2.17297e+06	4.60316e+06	6.12475e+06	6.31186e+06	1.79164e+06	3.65431e+06	4.21583e+06	5.13435e+06
U	GPSSSATLPRPPHHAPPGPAAGAPPPGCATLPR	Carbamidomethyl	794.91	4	3175.61	1.30343e+06	1.14803e+06	1.24447e+06	1.28945e+06	517553	1.358e+06	1.01955e+06	2.22234e+06
U	LGAGGLASAAASAQR		650.852	2	1299.69	1.23777e+08	5.61288e+07	2.82797e+07	5.35327e+07	6.74784e+06	2.12987e+07	3.98902e+07	8.88513e+07
U	LGAGGLASAAASAQR		434.237	3	1299.69	2.15518e+07	1.28558e+07	7.30509e+06	1.56122e+07	1.6769e+07	6.24305e+06	1.26729e+07	2.63362e+07
U	LGAGGLASAAAGAQR		424.234	3	1269.68
U	LGAGGLASAAAGAQR		635.847	2	1269.68
U	GDLVSAELASR		373.2	3	1116.58		1.45798e+06	1.40086e+06		205562	1.16378e+06	1.82254e+06	2.28154e+06
U	MPPDPYLQETR		449.552	3	1345.63	152650	140153	184725		131926	460213	570184	892662
U	GPSSSATLPRPPHHAPPGPAAGAPPPGCATLPR	Carbamidomethyl+Phospho	814.901	4	3255.58
E9PUL5	PRRT2_MOUSE	Proline-rich transmembrane protein 2
U	LVEEDRLGR		543.799	2	1085.58	2.45206e+06	2.45546e+06	2.31965e+06	2.6071e+06	2.13556e+06	2.9647e+06	2.62736e+06	2.70102e+06
U	HSEEGLGPVQVVAELPDQPEALQPGPGLTAAPVDSGPK		947.485	4	3785.91	1.18089e+07	1.1067e+07	1.04015e+07	1.08459e+07	1.14011e+07	1.14342e+07	1.29749e+07	1.08726e+07
U	QEPASKPDVNR	Gln->pyro-Glu	612.304	2	1222.59	6.18822e+06	8.77145e+06	7.54076e+06	8.49251e+06	7.92782e+06	1.09349e+07	1.03928e+07	1.17931e+07
U	NSLQQGDVDGAQR		694.332	2	1386.65	1.7409e+07	7.23906e+06	8.76552e+06	8.49141e+06	1.80197e+07	1.71787e+07	2.01578e+07	2.33202e+07
U	ASPSPSPSEAR		543.265	2	1084.51	2.82188e+06	7.97011e+06	7.03889e+06	6.83009e+06	4.80331e+06	1.18115e+07	1.07517e+07	1.01357e+07
U	NSLQQGDVDGAQR		463.224	3	1386.65	699927	323454	1.01297e+06	893907	1.30694e+06	2.45268e+06	2.67071e+06	3.80569e+06
U	AASSSQVSEMK	Acetyl	583.772	2	1165.53	1.40021e+06	1.42743e+06	1.39285e+06	1.56309e+06	1.20813e+06	1.12821e+06	1.17596e+06	955518
U	QEPASKPDVNR		414.214	3	1239.62	435109		372571		971974	571081	583343
U	EACQEPASRPEVNR	Carbamidomethyl	548.258	3	1641.75
U	AASSSEVSEMKGVEDSSNTHSEGPR	Acetyl	874.052	3	2619.14
U	AASSSQVSEMKGVEDSSK	Acetyl	934.931	2	1867.85	1.05691e+06	821302	1.14484e+06	691591	650980	475346	596994	1.0114e+06
U	HPSSQLAGPGVEGGEGTQKPR		523.016	4	2088.03	1.45263e+06		589683		828094	264069
U	AHGGHPGSPRGSLSR	Phospho+Phospho	544.898	3	1631.67	246309		508097		301019	1.04399e+06	828474	902796
U	HPSSQLAGPGVEGGEGTQKPR	Phospho	723.674	3	2168	390563			429470	1.08555e+06	494025	678340	679231
U	LVEEDR		380.695	2	759.376			206609		170240
U	AASSSQVSEMKGVEDSSK	Acetyl	623.623	3	1867.85	947592	1.09545e+06	1.43357e+06	1.2465e+06	708651			1.47917e+06
U	HPSSQLAGPGVEGGEGTQKPR		697.019	3	2088.03	826842				400561
U	HPSSQLAGPGVEGGEGTQKPR	Phospho	543.008	4	2168	151292	339190			199650	363155	379792	597242
U	AELAPETTETPVETPETVQATDLSVNPGEDSK		1119.2	3	3354.58
U	GVEDSSNTHSEGPR		491.218	3	1470.63
P61227	RAP2B_RAT	Ras-related protein Rap-2b
U	ASVDELFAELVR		674.859	2	1347.7	1.31587e+07	7.63001e+06	5.13349e+06	1.42801e+07		1.27505e+06	61976	8.98353e+06
U	VDLEGEREVSYGEGK		556.269	3	1665.78	1.74109e+06	795398	2.10371e+06	2.64258e+06	1.84906e+06	1.30609e+06	2.27331e+06	3.93872e+06
U	VPMLLVGNK		485.791	2	969.568	595367	496469	208452	729328	1.16211e+06	1.91303e+06	2.12435e+06	2.36648e+06
U	ASVDELFAELVR		450.242	3	1347.7	1.02882e+06		1.10259e+06		651731
U	EVSYGEGK		434.706	2	867.397	101902	213212	253558	347085	121112	188749	206688	278539
U	VDLEGER		409.206	2	816.398	462611	621866	826281	638775	403843	756960	1.11764e+06	1.13345e+06
U	VPMLLVGNK	Oxidation	493.789	2	985.563	131477	228638	272271	314978	255050	593891	132759	707680
U	ALAEEWSCPFMETSAK	Carbamidomethyl	928.913	2	1855.81	246849				630853
U	NKASVDELFAELVR		530.954	3	1589.84	405245	275241	211426	397573	53345.1	14018.6
U	SALTVQFVTGSFLEK		813.94	2	1625.87	409210				52169.6

## Sheet: Fig8A_Peptide intensities
Protein-specific peptide intensities of AMPA receptor interaction partners normalized to AP target (relative abundance of AMPAR subunits) related to Figure 8A
Accession	Entry (Protein merge group)	Protein name / Modifications	m/z	Charge	Mass	control-1	control-2	control-3	control-4	shRNA4-1	shRNA4-2	shRNA4-3	shRNA4-4	shRNA5-1	shRNA5-2	shRNA5-3	shRNA5-4	shRNA6-1	shRNA6-2	shRNA6-3	shRNA6-4
P19490	GRIA1_RAT	Glutamate receptor 1
	ADVAVAPLTLTLVR		719.935	2	1437.86	4.95982e+06	2.78901e+06	6.05367e+06	6.23996e+06	5.54593e+06	2.74149e+06	2.64128e+06	2.44116e+06	8.77514e+06	1.51241e+06	5.47676e+06	1.33133e+06	6.0751e+06	341188	5.14474e+06	4.27157e+06
	FEGLTGNVQFNEK		741.865	2	1481.71	7.86341e+06	1.14064e+06	2.91773e+06	3.06307e+06	5.66768e+06	3.65016e+06	2.67485e+06	1.38878e+06	8.53786e+06	1.60021e+06	1.73558e+06	2.81319e+06	8.40518e+06	1.14616e+06	2.00908e+06	2.98085e+06
	QTELAYGTLEAGSTK		784.894	2	1567.77	2.8584e+06	1.46346e+06	1.04242e+06	1.25323e+06	1.87078e+06	2.26243e+06	2.0764e+06	1.67361e+06	2.21064e+06	2.04179e+06	1.63871e+06	1.712e+06	2.60919e+06	1.78489e+06	1.01511e+06	1.57671e+06
	QTELAYGTLEAGSTK	Gln->pyro-Glu	776.38	2	1550.75	3.75638e+06	2.04786e+06	1.83448e+06	2.08887e+06	1.93202e+06	2.65757e+06	2.94319e+06	1.74895e+06	3.18904e+06	3.05996e+06	1.84326e+06	3.91811e+06	3.15017e+06	2.59295e+06	1.27084e+06	2.13182e+06
	VMAEAFQSLRR		436.568	3	1306.68	970606	335798	431560	493804	866571	867783	836843	786344	1.06944e+06	973482	718733	1.26391e+06	1.05044e+06	415251	394421	527084
	FALSQLTEPPK		615.84	2	1229.67	6.82282e+06	1.99013e+06	3.53724e+06	3.46274e+06	3.52313e+06	2.72512e+06	3.38346e+06	2.05962e+06	4.85188e+06	2.42615e+06	2.1991e+06	3.34882e+06	6.07162e+06	1.40173e+06	2.2292e+06	2.38896e+06
	VMAEAFQSLR		576.297	2	1150.58	2.47821e+06	1.43538e+06	1.26817e+06	1.27941e+06	2.38142e+06	4.37891e+06	4.98887e+06	3.68806e+06	4.07216e+06	4.76579e+06	4.1219e+06	5.08446e+06	3.44118e+06	2.00167e+06	1.44543e+06	2.06445e+06
	FCSQFSK	Carbamidomethyl	452.205	2	902.396	5.19812e+06	1.05298e+07	4.70728e+06	3.96784e+06	2.52934e+06	8.239e+06	5.60826e+06	8.81815e+06	3.78494e+06	6.81669e+06	6.98655e+06	4.74696e+06	3.94059e+06	5.33292e+06	8.03586e+06	5.66749e+06
	VVSQDFPK		460.248	2	918.481	6.13218e+06	1.26007e+07	5.67587e+06	5.79057e+06	3.41331e+06	1.11028e+07	7.36494e+06	7.56014e+06	4.30669e+06	8.79978e+06	1.18451e+07	5.98528e+06	5.03137e+06	6.84425e+06	9.13684e+06	6.85902e+06
	GPVNLAVLK		455.79	2	909.565	1.33835e+07	3.27034e+07	1.6473e+07	1.60759e+07	8.77287e+06	2.20151e+07	1.72595e+07	2.10188e+07	9.83611e+06	2.40715e+07	2.50706e+07	1.74171e+07	1.21753e+07	1.80642e+07	1.97277e+07	1.81665e+07
	LNALLGQLVK		534.842	2	1067.67	7.17151e+06	5.60999e+06	7.75599e+06	8.44022e+06	5.60017e+06	6.95538e+06	1.00636e+07	6.5703e+06	7.96678e+06	7.71064e+06	9.76652e+06	9.13164e+06	9.07448e+06	4.48528e+06	8.11329e+06	7.39153e+06
	MLFQDLEK		512.263	2	1022.51	4.03342e+06	3.67851e+06	2.16415e+06	2.31998e+06	3.17234e+06	6.84389e+06	7.76428e+06	7.3044e+06	4.61184e+06	6.92805e+06	5.43077e+06	7.17228e+06	4.95705e+06	3.58491e+06	2.97348e+06	3.60844e+06
	ADVAVAPLTLTLVR		480.292	3	1437.86	1.10434e+06	1.35142e+06	2.88517e+06	2.56474e+06	1.40282e+06	1.05097e+06	1.04997e+06	975088	2.20527e+06	784554	1.97821e+06	557842	1.34704e+06	155223	1.8341e+06	1.6822e+06
	MLFQDLEK	Oxidation	520.26	2	1038.51	1.38929e+06	5.07297e+06	1.14636e+06	1.22932e+06	408693	2.54987e+06	2.0591e+06	2.52134e+06	522121	2.17681e+06	4.22266e+06	2.57474e+06	1.07759e+06	2.80134e+06	3.22139e+06	2.48821e+06
	VMAEAFQSLR	Oxidation	584.295	2	1166.58	1.00958e+06	2.46518e+06	1.23384e+06	1.27299e+06	518042	1.42009e+06	1.19569e+06	1.45796e+06	705425	1.72226e+06	1.93976e+06	1.09408e+06	666808	1.28268e+06	1.39488e+06	1.29066e+06
	LSEQGVLDKLK		615.359	2	1228.7	2.67771e+06	767595	2.23956e+06	2.00554e+06	1.40414e+06	806661	832654	519735	1.43943e+06	332099	1.23228e+06	652083	1.98025e+06	132110	1.59355e+06	1.09779e+06
	LSEQGVLDKLK		410.575	3	1228.7	1.98229e+07	6.10424e+06	1.88506e+07	1.60113e+07	2.0862e+07	5.46723e+06	7.2855e+06	4.40346e+06	1.06647e+07	3.20676e+06	9.31959e+06	4.96079e+06	1.44275e+07	2.96899e+06	1.44009e+07	9.40515e+06
	NANQFEGNDR		582.755	2	1163.5	321887	893844	341375	400331	253066	771723	410999	547192	251854	537524	776092	482027	262857	352355	529605	408752
	HVGYSYR		441.217	2	880.419	2.95545e+06	7.89477e+06	3.88548e+06	3.82094e+06	1.8263e+06	5.75494e+06	4.4786e+06	6.24647e+06	1.7644e+06	4.72927e+06	4.88207e+06	2.89668e+06	2.47177e+06	3.62635e+06	4.79667e+06	3.45437e+06
	YTSALTYDGVK		609.306	2	1216.6	1.30553e+07	3.07905e+07	1.40461e+07	1.3885e+07	7.00359e+06	2.53451e+07	1.98009e+07	2.26415e+07	8.49864e+06	2.04931e+07	2.28278e+07	1.56753e+07	1.09561e+07	1.64489e+07	1.49197e+07	1.68805e+07
	GLSVLQR		386.737	2	771.46	1.27641e+07	2.33817e+07	9.55288e+06	7.82416e+06	7.66359e+06	1.43966e+07	1.16783e+07	1.61166e+07	9085500	1.37353e+07	1.43038e+07	8.07295e+06	1.012e+07	1.02147e+07	1.38024e+07	9.92922e+06
	NPVNLAVLK		484.3	2	966.586	764369	1.30247e+06	530103	506064	545997	3.51146e+06	2.44321e+06	3.09389e+06	650155	1.21545e+06	1.40198e+06	1.09116e+06	1.59631e+06	2.12889e+06	2.51686e+06	1.212e+06
	NWQVTAVNLLTTTEEGYR		699.02	3	2094.04	76900.6	401777	787371	995025	1.02598e+07	198271	44372.2	555800	998562	375010	655054	41851.7	278497		505837	892438
	GFCLLPQQSLNEALR	Carbamidomethyl	582.638	3	1744.89	1.04841e+06	757619	1.83901e+06	2.15235e+06	1.4872e+06	473211	369679		1.81725e+06	310529	1.33527e+06	84881.5	1.34022e+06		1.54423e+06	880853
	GFCLLPQQSLNEALR	Carbamidomethyl	873.454	2	1744.89	2.42651e+06	709349	2.04327e+06	1.96645e+06	3.44478e+06	322498	385816	329651	3.56128e+06	283436	1.24133e+06		2.85528e+06		1.74646e+06	1.17444e+06
	FEGLTGNVQFNEK		494.912	3	1481.71	423783	174554	439326	453447	390937	477319	436463		538895	256621	203992	375689		95147.4	282830	278174
	LVVVDCESER	Carbamidomethyl	603.295	2	1204.58	1.52065e+07	1.87606e+07	8.55839e+06	7.63743e+06	5.9541e+06	1.92611e+07	1.43858e+07	1.60889e+07	7.41331e+06	1.53518e+07	1.74136e+07	1.03078e+07	8.45611e+06	1.25408e+07	1.41586e+07	1.23983e+07
	VLDTAAEK		423.732	2	845.449	2.28757e+06	7.41327e+06	3.75579e+06	3.45933e+06	1.22079e+06	5.27329e+06	4.0507e+06	6.14359e+06	1.4506e+06	3.7393e+06		3.03794e+06	1.93921e+06	3.74371e+06		4.26499e+06
	GVYALFGFYER		661.332	2	1320.65		300838	922630	875131	573422	328873	125048	196423	349419	132712	410670	49542.7	197945	17839.8	532293	717785
	TYLVTTLLEDPYVMLKK	Oxidation	681.708	3	2042.1	43770.7	1.27078e+06	1.21364e+06	1.12993e+06	464145	148567	81502.8	418528	382798	621279	530564	42781.3	108232	17756.7	430891	893394
	TTEEGMLR		468.726	2	935.438	2.01432e+06	5.16635e+06	2.48205e+06	2.40462e+06	2.08548e+06	7.52452e+06	5.0812e+06	7.94808e+06	3.3289e+06	7.45614e+06	9.31067e+06	5.5948e+06	2.82775e+06	3.76244e+06	5.42156e+06	4.71348e+06
	TYLVTTLLEDPYVMLKK		676.376	3	2026.11	473094	4.38234e+06	6.35118e+06	5.6274e+06	9.16116e+06	1.65353e+06	222438	5.75831e+06	809515	4.33857e+06		101096	871129	43628.7	474465	4.30002e+06
	QTELAYGTLEAGSTK		523.598	3	1567.77	1.2117e+06	1.0528e+06	637137	760339	815121	1.21439e+06	1.22944e+06	866493	913665	1.04718e+06	1.00632e+06	956559	938194	948802	644798	965931
	FALSQLTEPPK		410.896	3	1229.67	69703.4	88958.3	121536	95518.5			84031.7	68786.5	81017.5	95919.1	65451.3	112663	82568.1		81821.4	67448.1
	QRLDLSR	Gln->pyro-Glu	435.743	2	869.472	1.01813e+06	3.32567e+06	1.39028e+06		292763	1.48494e+06	959114		477115	1.41768e+06	1.22037e+06	827646	559280	1.16426e+06
	ERLVVVDCESER	Carbamidomethyl	497.58	3	1489.72	169766	273414	119316	86325.8	289134		94977	148307					126246	88600	83100.5	134683
	LVVVDCESER	Propionamide	610.303	2	1218.59	533308	1.14239e+06	477527	493761		379610				464561	642103	420512	347099	458270	581842	473879
	TYLVTTLLEDPYVMLK	Oxidation	639.009	3	1914.01		2.59634e+06	2.16026e+06	2.41784e+06				425349		764699	549624				1.23136e+06	1.41651e+06
	MKGFCLLPQQSLNEALR	Carbamidomethyl+Oxidation	674.348	3	2020.02	193481	117905	205426	198909	139173				250598		185847				205569	105719
	NANQFEGNDRYEGYCVELAAELAK	Carbamidomethyl	921.089	3	2760.24			193098	242474	909702	236754	68367.8		201885				110165		74946.6	275352
	WQTFVYLYDADR		788.875	2	1575.74	45803.6		100055		172359				171339		88530.4		34898.5		44875.4
	LELVSDGK		430.74	2	859.465	8.44911e+06	361034		1.0075e+07	4.52971e+06	1.84377e+07	1.16004e+07		153325	1.52736e+07	1.77227e+07	1.07066e+07	215563	1.12616e+07	1.59711e+07	1.19912e+07
	AWNGMVGELVYGR		726.359	2	1450.7	901514			68437.8	1.58954e+06				2.10034e+06		99990.8		1.16108e+06		39913.6
	SMQSLPCMSHSSGMPLGATGL	Carbamidomethyl	716.99	3	2147.95	132512		43730.9		457974	111393	70333.3		487409		145450		311755		95774.5	83086.4
	TYLVTTLLEDPYVMLKK	Oxidation	511.533	4	2042.1		168078	147589	122648	78065.7					97907.7					51620.2	100417
	TYLVTTLLEDPYVMLK	Oxidation	958.01	2	1914.01											154069				259224	323501
	AWNGMVGELVYGR	Oxidation	734.356	2	1466.7	590473			35143.7	305770				972046				751958
	LSEQGVLDK		494.769	2	987.524	1.75189e+07	4.2413e+07	1.77926e+07	1.77234e+07	1.57966e+07				1.6921e+07	3.88402e+07	4.23146e+07	2.23417e+07	2.1428e+07	2.72894e+07	4.3037e+07
	LMQQWR	Oxidation	439.221	2	876.428	761854				317041				464600				500437
	LMQQWR		431.224	2	860.433	1.46543e+06				1.5617e+06				2.7425e+06				1.79912e+06
	MWTYMK	Oxidation	438.193	2	874.372	243579				176639				330761				236403
	RGNAGDCLANPAVPWGQGLDLQR	Carbamidomethyl	822.408	3	2464.2	3.51811e+06				4.49427e+06				5.15688e+06				3.9331e+06
	AWNGMVGELVYGR		484.575	3	1450.7	107906				149467				259805				98099.6
	TTEEGMLR	Oxidation	476.724	2	951.433				387861	80118.6		351774		142733							334433
	NWQVTAVNLLTTTEEGYR		1048.03	2	2094.04					3.48118e+06				336367	94107.1			93311.5		101682
	RGNAGDCLANPAVPWGQGLDLQR	Propionamide	827.08	3	2478.22	496837				194805				406159				387268
	LNALLGQLVKLEK		480.305	3	1437.89	30785.4	116696	140229	100092					66244.2				24536.1		48699	66139.3
	TYLVTTLLEDPYVMLK		950.013	2	1898.01			449277		2.88664e+06	309789		1.29954e+06								1.80546e+06
	LVVVDCESERLNALLGQLVK	Carbamidomethyl	752.419	3	2254.24			3.59004e+06	1.06366e+06	342453		114402	1.04017e+06				68287	102535	76063
	GNAGDCLANPAVPWGQGLDLQR	Carbamidomethyl	770.375	3	2308.1	1.36475e+06								2.43444e+06				1.70248e+06
	GNAGDCLANPAVPWGQGLDLQR	Propionamide	775.046	3	2322.12	158457								196569				171090
	SMQSLPCMSHSSGMPLGATGL	Carbamidomethyl+Oxidation+Oxidation+Oxidation	732.985	3	2195.93																84176.7
	FSPYEWHSEEFEEGR		643.608	3	1927.8	3.19541e+06				3.02816e+06				1.31885e+07				3.41591e+06
	TYLVTTLLEDPYVMLK		633.678	3	1898.01	53685	762016				403398		5.55063e+06	372688
	NGLGYHYLLANLGFMDLDLNK	Oxidation	799.735	3	2396.18			131960	233878
	TYLVTTLLEDPYVMLKK		507.534	4	2026.11
P19491	GRIA2_RAT	Glutamate receptor 2
	SLFQDLELKK		407.568	3	1219.68	2.10494e+07	7.34362e+06	1.96703e+07	1.99769e+07	1.76651e+07	1.1961e+07	1.49041e+07	7.83833e+06	1.8364e+07	6.11923e+06	1.34997e+07	6.39701e+06	2.32152e+07	1.91734e+06	1.66176e+07	1.20958e+07
	EGYNVYGLESVKL		735.877	2	1469.74	3.17419e+06	1.79154e+06	7.34174e+06	6.23647e+06	9.14102e+06	4.66157e+06	2.80647e+06	1.58317e+06	8.4294e+06	1.21427e+06	3.25894e+06	608605	4.71362e+06	309094	8.28827e+06	3.71207e+06
	ADLALAPLTLTLVR		733.951	2	1465.89	5.01038e+06	9.83522e+06	1.21901e+07	1.05454e+07	2.31211e+07	3.68621e+06	1.43512e+06	7.84062e+06	2.68613e+07	4.22553e+06	6.22927e+06	366193	9.52363e+06	132258	6.57773e+06	1.0726e+07
	VGMVQFSTSEFR	Oxidation	702.335	2	1402.65	3.75511e+06	2.4528e+06	2.59673e+06	3.37042e+06	3.07686e+06	2.23339e+06	3.05455e+06	1.86438e+06	3.07185e+06	4.16069e+06	2.56034e+06	4.17205e+06	3.29788e+06	2.34393e+06	2.36307e+06	2.61119e+06
	ADLALAPLTLTLVR		489.636	3	1465.89	1.4903e+06	5625600	6.58466e+06	5.91753e+06	6.78154e+06	1.82336e+06	752276	4.126e+06	8.19656e+06	2.32301e+06	3.19963e+06	219839	2.96182e+06	80211	3.38313e+06	5.39882e+06
	GYHYLLANLGFTDGDLLK		670.683	3	2009.03	515634	4.68549e+06	7.42351e+06	8.71334e+06	6.04077e+06	2.50325e+06	406913	2.31644e+06	1.4069e+06	2.72252e+06	1.91526e+06	185364	1.51814e+06	341074	2.48292e+06	9.21116e+06
	GLSTLQAVLDSAAEK		501.607	3	1501.8	3.98776e+06	6.95651e+06	9.71445e+06	8.71247e+06	8.20786e+06	3.61324e+06	3.15303e+06	6.10085e+06	7.59852e+06	2.61393e+06	6.18089e+06	531266	6.81432e+06	196077	7.98089e+06	7.08057e+06
	GLSTLQAVLDSAAEKK		544.305	3	1629.89	6.98733e+06	9.41033e+06	1.08355e+07	1.03333e+07	1.00858e+07	3.11251e+06	2.69796e+06	7.59926e+06	9.71556e+06	3.27882e+06	6.42252e+06	313244	1.07173e+07	146372	1.01511e+07	9.51593e+06
	QVQVEGLSGNLK	Gln->pyro-Glu	627.838	2	1253.66	1.36466e+07	2.16452e+07	1.23315e+07	1.34201e+07	1.03905e+07	2.11414e+07	2.33608e+07	2.1445e+07	1.1373e+07	1.97062e+07	1.90043e+07	1.83329e+07	1.3969e+07	2.0785e+07	1.27742e+07	1.70373e+07
	FAYLYDSDR		575.264	2	1148.51	1.6468e+07	2.89247e+07		1.40166e+07	1.49648e+07	4.05723e+07	3.95569e+07	4.08615e+07	1.5006e+07	3.02106e+07	2.8198e+07	2.37946e+07	1.74218e+07	2.43639e+07	1.86298e+07	2.27335e+07
	GVYALFGFYDK		640.321	2	1278.63	306658	388393	1.5016e+06	1.24315e+06	1.56652e+06	748452	466404	338428	1.15915e+06	260948	829884	149248	652424	55427	1.35748e+06	1.00726e+06
	GVYALFGFYDKK		469.915	3	1406.72	1.33666e+06	1.62002e+06	4.92717e+06	4.84816e+06	3.78291e+06	2.45711e+06	1.54752e+06	1.13593e+06	3.65595e+06	969480	3.21069e+06	488021	2.05698e+06	210848	4.01654e+06	3.57796e+06
	QVQVEGLSGNLK		636.351	2	1270.69	1.71958e+07	1.59952e+07	9.23074e+06	7.59118e+06	1.25707e+07	2.25984e+07	1.97231e+07	2.2586e+07	1.11001e+07	1.55171e+07	1.48328e+07	1.05951e+07	1.61759e+07	1.35244e+07	12240000	1.26986e+07
	SLFQDLELKK		610.848	2	1219.68	5.1392e+06	1.52544e+06	3.96823e+06	3.8856e+06	4.14323e+06	2.12509e+06	2.74477e+06	1.2958e+06	4.57936e+06	1.04203e+06	2.54777e+06	1.28838e+06	5.70348e+06	292076	3.2776e+06	2.40088e+06
	VNDLVDQVLTLGK		707.401	2	1412.79	3.73067e+06	940387	2.64864e+06	2.98948e+06	3.50541e+06	1.82705e+06	2.17739e+06	987199	4.38589e+06	996593	2.22523e+06	1.34973e+06	3.54905e+06	300191	2.43724e+06	1.73011e+06
	DKVNDLVDQVLTLGK		552.977	3	1655.91	2.10789e+06	9.73361e+06	69973.5	8.95462e+06	1.00069e+07	2.40874e+06	1.46472e+06	1.02552e+07	9.11292e+06	3.59578e+06	6.5322e+06	207406	5.1986e+06	53672.4	8.49112e+06	8.45317e+06
	EGYNVYGLESVK		679.335	2	1356.66	3.35542e+06	2.01443e+06	1.69523e+06	1.9767e+06	4.0263e+06	4.27406e+06	6.13472e+06	3.79456e+06	3.66836e+06	3.47551e+06	2.48093e+06	3.90143e+06	4.66229e+06	2.73844e+06	1.62026e+06	3.11839e+06
	NPQNLNPSSSQNSQNFATYK		747.017	3	2238.03	2.09314e+07	5.70374e+06	6.90927e+06	9.92844e+06	1.56568e+07	1.21216e+07	1.57738e+07	8.38758e+06	1.64706e+07	9.99365e+06	5.6396e+06	1.37113e+07	1.98707e+07	8.61838e+06	3.23656e+06	1.01688e+07
	VGMVQFSTSEFR		694.337	2	1386.66	1.15307e+07	1.08577e+06	3.95365e+06	3.66448e+06	1.29999e+07	6.16817e+06	6.97909e+06	3.05984e+06	1.51073e+07	2.17869e+06	2.76175e+06	3.7556e+06	1.37578e+07	719886	4.41496e+06	2.23107e+06
	GADQEYSAFR		572.257	2	1142.5	3.23741e+07	7.19602e+07	2.91748e+07	2.67212e+07	2.17022e+07	6.55704e+07	4.53034e+07	5.93519e+07	1.84927e+07	4.25069e+07	4.62738e+07	2.76599e+07	2.73671e+07	3.32941e+07	4.0476e+07	3.53523e+07
	SLFQDLELK		546.8	2	1091.59	1.95251e+06	901057	1.78517e+06	2.12146e+06		1.8631e+06	2.06308e+06	1.23507e+06	2.57047e+06	936481	1.80682e+06	1.15229e+06	2.89953e+06	416835	1.88892e+06	1.7314e+06
	VLLDCERDK	Carbamidomethyl	383.197	3	1146.57	432606	1.18183e+06	552317	464529	449812	1.38441e+06	855605	1.48416e+06	365396	857576	1.14028e+06	515590	581256	916085	1.02827e+06	844247
	MVSPLESAEDLSK	Oxidation	711.345	2	1420.68	3.01867e+06	4.63524e+06	4.16965e+06	5.18848e+06	2.61685e+06	3.27593e+06	3.93207e+06	2.78854e+06	2.72795e+06	5.43227e+06	4.30107e+06	5.83916e+06	2.71185e+06	5.37514e+06	3.24617e+06	4.59191e+06
	VGMVQFSTSEFR	Oxidation	468.559	3	1402.65	63902.7	126349	172917	175780	62375.2	137800	162715	86197.5	101894	153399	120422	148523	97210.8	106975	118754	166360
	YEGYCVDLAAELAK	Carbamidomethyl	801.379	2	1600.74	433140	215899	592117	670330	2.6101e+06	855934	482334	345879	2.59391e+06	213522	316836	133117	1.02857e+06	50364.4	292431	556786
	GLSTLQAVLDSAAEKK		815.954	2	1629.89	620537	724977	844116	812827	1.02638e+06	253327	208307	489490	918599	216591	427267		1.01186e+06		806839	711093
	QVQVEGLSGNLK		424.57	3	1270.69	337706	945376	520202	478751	429922	1.09476e+06	840711	975138	325522	769934	771342	567487	428854	693079	679492	737635
	GVYALFGFYDKK		704.369	2	1406.72	293789	254508	850519		743985	312321	224549	162324	672811	138858	356552		401197	54542.3	635126	557534
	EYPGAHTATLK		594.306	2	1186.6	403117	1.19255e+06	582216	657286	380401	1.42231e+06	951497	1.68918e+06	454137	961692	987431	626271	496279	826957	982824	892831
	GLSTLQAVLDSAAEK		751.907	2	1501.8	4.76593e+06	4.64147e+06	6.64722e+06	6.13394e+06		2.26882e+06	2.03158e+06	4.009e+06	8.13498e+06	1.84055e+06	4.18221e+06	350295		119518	5.58012e+06	5.02675e+06
	QRLELSR	Gln->pyro-Glu	442.751	2	883.488	3.00771e+06	9.43804e+06	4.04104e+06	3.33896e+06	1.29239e+06	5.53848e+06	3.94427e+06	6.07574e+06	1.61306e+06	4.28234e+06	4.54319e+06	2.50875e+06	2.16232e+06	3.45722e+06	4.83452e+06	3.85316e+06
	LTPHLDNLEVANSFAVTNAFCSQFSR	Carbamidomethyl	980.143	3	2937.41	324388	162224	584926	557897	3.42127e+06	1.03886e+06	409075	475278	447474	254919	277081	124146	556500	116879	156667	346206
	TVVVTTLLESPYVMMK	Oxidation+Oxidation	614.991	3	1841.95	116086	518622	460266	708159		222614	140379	182900	259713	118684	573108	73202.3	240173	43556.7	985380	778289
	MVSPLESAEDLSK		469.234	3	1404.68	126108	91922.8	104209	99763.8		236728	350106	234073	172626	178877	158506	245960	180394	72494.7	91243.6	154134
	WQVTALNVGNLNNDKK		605.323	3	1812.95	3.39083e+06	98760.3	260873	177605	3.9348e+06	326461	302514	229881	2.50521e+06		228680	73600.3	2.6017e+06		374710	193789
	LTLVGDGK		401.737	2	801.46	1.48328e+07	3.81632e+07	1.85787e+07	1.74079e+07	1.17128e+07	4.1606e+07	2.68515e+07	3.8571e+07	1.10855e+07		3.01594e+07		1.34918e+07	2.23132e+07	3.1754e+07	2.29894e+07
	EYPGAHTATLK	Glu->pyro-Glu	390.537	3	1168.59	286737	698930	396572	385423	283541	1.08348e+06	652896	973110	204872		804426	544875	338637	501287	732364	506565
	YKLTLVGDGK		547.316	2	1092.62	436132	598851	235404	347512	190357	595444	493522	509821	229581	340455	303678	247186	313052	342112	385736	366867
	VLLDCER	Carbamidomethyl	452.731	2	903.448	6.21352e+06	1.46272e+07	6.23691e+06	6.79755e+06	6.17639e+06	1.81683e+07		1.65091e+07	5.58764e+06	1.14082e+07		7.76694e+06	6.44284e+06	8.9693e+06		1.01553e+07
	MVSPLESAEDLSK		703.348	2	1404.68	8.4626e+06		5.21581e+06	3.02635e+06	9.76245e+06	8.92025e+06	1.15345e+07	5.72184e+06	1.08269e+07	6.67949e+06		1.26196e+07	1.3631e+07	4.49631e+06	2.7354e+06	6.1544e+06
	FSPYEWHTEEFEDGR		643.608	3	1927.8	3.19541e+06		399266	320593	1.12371e+07	249524	214019	100397	1.31885e+07	126199	454572	56084.1	1.06893e+07		510644	143670
	TVVVTTLLESPYVMMK		905.988	2	1809.96	467503	402136	1.7499e+06	1.1808e+06	1.07192e+07	1.18095e+06	159253	1.86619e+06	7.33687e+06	988656	2.02658e+06		1.64179e+06		1.13009e+06	2.21184e+06
	TVVVTTLLESPYVMMK		604.328	3	1809.96	295489		1.54864e+06	1.20502e+06	4.11562e+06		185741	1.81729e+06	3.75047e+06	767630	1.83761e+06		980795		909734	1.32446e+06
	EGYNVYGLESVKL		490.921	3	1469.74		188051	519513	614876		364906	170295	127612	285923	108280	304470	57587.2	116377		379991	236029
	YTSALTYDAVQVMTEAFR	Oxidation	694.666	3	2080.98	124002	332207	1.15736e+06	794458	913042	362089	151057	200793	1.31483e+06	148064	606657	44232	331913		730876	521715
	DKVNDLVDQVLTLGK		828.962	2	1655.91	729444		2.39295e+06	2.19598e+06		663861	372666	2.31088e+06	3.32706e+06	915087	1.61295e+06	43522.4	1.85219e+06		1.81227e+06
	RVLLDCER	Propionamide	537.79	2	1073.57	425090	512082	300614	236213		153025	201635	198427	172166	194578		148402	317503	305954	380921	288902
	YEGYCVDLAAELAK	Carbamidomethyl	534.589	3	1600.74	103359	133610	291951	299271	628223	447157	250456		664095	94858.9	178819		338544			278780
	RVLLDCER	Carbamidomethyl	530.782	2	1059.55	3.15579e+06	4.57742e+06	1.96653e+06	2.01117e+06	2.54706e+06	5.82238e+06	4.2595e+06	5.29381e+06	2.63803e+06	8.10925e+06	3.72171e+06		3.15779e+06	3.85004e+06	4.71761e+06	2.91011e+06
	TVVVTTLLESPYVMMK	Oxidation	609.66	3	1825.96	96786.6	345480	666200	1.14298e+06	448269	218083	97842.1	212698	879659	245832	841982	55620.6	256521	20231.6	1.16067e+06	943383
	EYPGAHTATLK	Glu->pyro-Glu	585.301	2	1168.59	167223	576157	275287	234520		668168	550953	676869	188466	481052	644728	467685		436385	506975	381261
	EYPGAHTATLK		396.54	3	1186.6		8.63029e+06	3.59713e+06	3.33285e+06		1.03663e+07	6.39406e+06	9.76042e+06		6.03846e+06	7.49304e+06		3.92642e+06	5.62527e+06	7.73182e+06	5.64219e+06
	TVVVTTLLESPYVMMK	Oxidation	913.986	2	1825.96	58583.6	156977	265617	293360	275343			130160	347749	85743.8	431238		128334		445686
	NHEMLEGNER		410.184	3	1227.53	625510	1.71867e+06	648566	732504	1.47044e+06	3.72817e+06	2.26348e+06	4.40443e+06	1.54458e+06	3.07154e+06	3.72083e+06	2.2908e+06	1.39262e+06	1.49455e+06	2.18638e+06	1.82519e+06
	NHEMLEGNER		614.772	2	1227.53	172969		189374		364404	819948	611273	1.11568e+06	333043		1.12434e+06		335295	423652	664593
	VLLDCER	Propionamide	459.739	2	917.464	727477	1.57181e+06	709693	784859	185234				296386	721265	611781	476798	503591	739253	1.0261e+06	891426
	WQVTALNVGNLNNDK		843.434	2	1684.85	890078			147679	1.36135e+06	225642	201816		920391	77013.2	126526		1.12388e+06		183915
	YTSALTYDAVQVMTEAFR		689.335	3	2064.98	196796	2.03724e+07		4.80104e+06	1.28637e+07	7.84435e+06	1.13036e+06		1.07886e+06	3.82285e+06	7.72373e+06	468672		303728	9.35982e+06	3.3459e+07
	LGYWSEVDK		548.769	2	1095.52	6.2728e+06	307627	94390.4	112819	5.46022e+06	147977			5.20773e+06	357379	227849	343036	5.90226e+06	187925	82116.8	356755
	LTPHLDNLEVANSFAVTNAFCSQFSR	Carbamidomethyl	735.359	4	2937.41			244550	154502	609177	282641	131702	107048			91309.7	44546.3		29008.3	94874.8	102525
	LQFGGANVSGFQLVDYDDSLVSK		820.408	3	2458.2		303350	424614		1.80014e+06	110558		189941		145451	240329				255384	415540
	GYHYLLANLGFTDGDLLK		1005.52	2	2009.03		117601	182236	205454	252066	59497.9				88265.9					82363.4
	NPQNLNPSSSQNSQNFATYK		1120.02	2	2238.03	797454	169540	173104	198914		332198	461204	148501	645146	265005			781567		122849	223506
	TVVVTTLLESPYVMMKK	Oxidation+Oxidation	657.69	3	1970.05		73156.2	97026.4	99206.4							197848				165881
	GADQEYSAFR		381.84	3	1142.5		279854	163912	76876.4		285359		176802				152354		87488.2	134029	98219
	YTSALTYDAVQVMTEAFR	Oxidation	1041.5	2	2080.98	25521.3		86417	106410					102433				44720.9		76122.6	55832.5
	KNHEMLEGNER	Oxidation	458.214	3	1371.62		191291		90864.2	50902.7											84385.4
	VNDLVDQVLTLGK		471.936	3	1412.79	218923	217800		523341	273270		380374		314216		422843	183037	236483
	WQVTALNVGNLNNDK		562.625	3	1684.85	368318	67695.9			541694		202864				190900		570736		214170
	YTSALTYDAVQVMTEAFR		1033.5	2	2064.98				633028	2.73692e+06		158171	901374	190426						1.25358e+06	4.78822e+06
	WSTLEEK		446.724	2	891.434	1.85922e+06				2.10995e+06				1.63404e+06				2.88144e+06	77592.2
	TVVVTTLLESPYVMMK	Oxidation+Oxidation	921.983	2	1841.95				136356			25873.6									156523
	QRLELSR		451.264	2	900.514	80630.6					186913							77630.2			73578.7
	KLGYWSEVDK		612.817	2	1223.62	4.50799e+06				2.96644e+06				2.97611e+06				3.7624e+06
	RGNAGDCLANPAVPWGQGVELER	Carbamidomethyl	822.736	3	2465.19	1.65706e+07				1.64958e+07				1.47799e+07				2.04401e+07
	KLGYWSEVDK		408.88	3	1223.62	8.22868e+06				6.45775e+06				5.77514e+06				7.52506e+06
	FSPYEWHTEEFEDGR		964.908	2	1927.8	188451				308844				258855				266266
	GNAGDCLANPAVPWGQGVELER	Carbamidomethyl	770.703	3	2309.09	3.70482e+06				6.1172e+06				6.03923e+06				5.66565e+06
	GNAGDCLANPAVPWGQGVELER	Propionamide	775.374	3	2323.1	645502				373807				549710				600479
	RGNAGDCLANPAVPWGQGVELER	Propionamide	827.408	3	2479.2	1.99044e+06				844233				1.16142e+06				1.60784e+06
	KNHEMLEGNER		452.882	3	1355.63				335803	383017		960670		287853
	WSTLEEKEYPGAHTATLK		516.013	4	2060.02					4.52006e+06				3.91131e+06				6.71486e+06		1.02185e+06
	WSTLEEKEYPGAHTATLK		687.681	3	2060.02	789292				669402				538803				912662
	GNAGDCLANPAVPWGQGVELER	Carbamidomethyl	1155.55	2	2309.09	253539								360602				400636
	GALLSLLEYYQWDK		849.94	2	1697.87	134235				3.63874e+06								514994
	NHEMLEGNERYEGYCVDLAAELAK	Carbamidomethyl+Oxidation	707.572	4	2826.26
	VLLDCERDK	Carbamidomethyl	574.292	2	1146.57	131176			91139	94589.2	227287			124650					114437	242502
	NHEMLEGNER	Oxidation	415.516	3	1243.53
	NHEMLEGNERYEGYCVDLAAELAK	Carbamidomethyl	703.573	4	2810.26
P19492	GRIA3_RAT	Glutamate receptor 3
	LNTLLEQVVLLGK		720.445	2	1438.88	2.23208e+06	1.64432e+06	2.50908e+06	2.65663e+06	7.61863e+06	1.63729e+06	1.21127e+06	2.017e+06	6.96478e+06	747692	2.35779e+06	241215	4.98178e+06	92182.9	2.91456e+06	2.98647e+06
	EGYNVYGTESVKL		729.859	2	1457.7	825847	325333	677234	626527	2.53452e+06	1.6496e+06	925366	546549	2.44961e+06	306364	431616	327707	1.29251e+06	131434	529583	504620
	ADLAVAPLTLTLVR		726.943	2	1451.87	803692	1.67914e+06	2.43004e+06	2.11156e+06	3.9201e+06	1.50709e+06	1.11089e+06	2.39588e+06	4.17388e+06	1.03074e+06	2.36722e+06	330849	1.83548e+06	100849	2.25599e+06	2.62024e+06
	YLLDCEVER	Carbamidomethyl	598.784	2	1195.55	4.37467e+06	7.86217e+06	4.29609e+06	3.74838e+06	4.78394e+06	1.2216e+07	1.17553e+07	1.23724e+07	4.05102e+06	8.19943e+06	8.81737e+06	6.20735e+06	5.31422e+06	6.71497e+06	4.84614e+06	6.24611e+06
	FVYLYDTER		603.295	2	1204.58	4.01909e+06	4.47619e+06	2.73331e+06	3.05829e+06	4.83325e+06	8.48536e+06	9.92687e+06	8.20683e+06	4.10111e+06	6.10359e+06	5.28879e+06	6.05703e+06	4.64358e+06	4.69636e+06	2.93686e+06	4.13116e+06
	NTQNFKPAPATNTQNYATYR		767.373	3	2299.1	7.93562e+06	1.55398e+06	1.69276e+06	1.92037e+06	6.9655e+06	3.32627e+06	3.80599e+06	1.91992e+06	5.49955e+06	1.13082e+06	1.23417e+06	2.88898e+06	7.30824e+06	488992	1.593e+06	1.95419e+06
	LNTLLEQVVLLGK		480.633	3	1438.88	563639	978163	1.46209e+06	1.44908e+06	1.91985e+06	782800	569445	924135	1.6803e+06	369595	1.1806e+06	116522	1.2944e+06		1.45178e+06	1.44614e+06
	ADLAVAPLTLTLVR		484.964	3	1451.87	216352	691798	1.04661e+06	946028	1.06239e+06	683480	509894	980028	970345	324418	1.03372e+06	158256	456364	54221	936757	1.03464e+06
	EGYNVYGTESVK		673.317	2	1344.62	458540	647971	312382	369323	708388	1.68824e+06	1.75442e+06	1.82031e+06	629260	1.23743e+06	855189	764798	742655	762261	607594	747025
	LSEQGLLDK		501.777	2	1001.54	2.75905e+06	5.03224e+06	2.57835e+06	2.26405e+06	3.83415e+06	1.28362e+07	9.02002e+06	1.16358e+07	3.42878e+06	7.01981e+06	7.51189e+06	4.92555e+06	3.893e+06	5.34717e+06	6.41437e+06	5.17666e+06
	GALLSLLSYYK		614.353	2	1226.69	263275	1.00689e+06	1.35328e+06	1.29655e+06	2.25738e+06	339985	138919	1.62808e+06	1.05785e+06	577515	746640		441660		647562	1.32508e+06
	GSALGNAVNLAVLK		663.891	2	1325.77	199929	97299	137304	198194	204232	316064	249220	150745	180544	124803	206014	115797	333143	67978.7	247146	248826
	NTVQEHSAFR		396.863	3	1187.57	2.43396e+06	4.97478e+06	2.08165e+06	2.1808e+06	2.37672e+06	7.51197e+06	5.47258e+06	7.77216e+06	1.96064e+06	3.62428e+06	4.30245e+06	2.86047e+06	2.77027e+06	3.14403e+06	4.57128e+06	3.8504e+06
	LSLVGDGK		394.729	2	787.444	2.64216e+06	8.19357e+06	3.5691e+06		2.80334e+06	1.01625e+07	7.1165e+06	1.07826e+07	85872	6.33689e+06	7.41501e+06	4.42829e+06	3.15966e+06	5.22475e+06	7.77514e+06	5.12691e+06
	DVQEFR		397.196	2	792.377	303329	1.00781e+06	391731	411645	560921	1.87283e+06	1.31778e+06	2.17963e+06	431098	988695	1.29669e+06	910919	530059	798091	1.31691e+06	947038
	LDEREFPEAK		411.875	3	1232.6	4.66744e+06	1.41303e+07	6.29158e+06	6.17713e+06	2.89978e+06	1.14993e+07	7.24224e+06	1.02767e+07	2.7042e+06	6.933e+06	6.84319e+06	4.69922e+06	3.16568e+06	5.64216e+06	6.56503e+06	4.60569e+06
	LDEREFPEAK		617.309	2	1232.6	518304	1.2452e+06	643590	762085		915565		1.24244e+06	367020	731925	722290	531326	457407	530284	727719	517622
	SAEPSVFTK		483.251	2	964.486	3.32185e+06	8.871e+06	4.16612e+06	3.78429e+06		1.26405e+07			2.79596e+06	7.27718e+06	8.67326e+06	4.79162e+06	3.53783e+06	6.04215e+06	7.73282e+06	6.06954e+06
	RYLLDCEVER	Carbamidomethyl	451.559	3	1351.66	250744	292553	149372	183516	252560	477332	478733	464109	256772	213266	156220	245816		207174	129872	281081
	QRVDVSR	Gln->pyro-Glu	421.728	2	841.441	594757	1.74832e+06	769540	804973	453501	1.40299e+06	1.0819e+06	1.88357e+06	455271	959582	1.0686e+06	878822	565830	755824	1.30708e+06	891481
	MWSYMK		423.188	2	844.361	173293	173196	97307.4	71675.3	468883		162497	224171	472305				377964	50069	43612.6	47779.2
	LSEQGLLDKLK		415.247	3	1242.72	1.98496e+06	861726	2.01963e+06	1.80934e+06	1.54663e+06	970251	819329	694872	1.53263e+06	403984	1.56646e+06	290064	1.81784e+06	112071	1.97153e+06	1.16628e+06
	SVGNLKDVQEFR		464.581	3	1390.72	1.18842e+06		1.05607e+06	1.13852e+06		2.48011e+06		1.80449e+06	1.20929e+06	1.51805e+06	1.14982e+06	1.75465e+06	1.41802e+06	1.01967e+06	928470	1.31383e+06
	KNHEQLEGNER		451.888	3	1352.64		308561	148937	103255	161329		278543		114267				163818	113170	285448	153319
	NTVQEHSAFR		594.791	2	1187.57	248131		242369	287992	276127	782675	430336	836620	225996		373527		594116		580853	224276
	MVQVQGMTGNLQFDTYGR		682.324	3	2043.95	71206.7	58773.3	153406	161113	922854	163608	72807.7	163474	405715		201727				223408	191354
	SVGNLKDVQEFR		696.367	2	1390.72	138135			77679.6	140836	108723	166546		118331		89313.2		176049		73816.6	79380.5
	TLVVTTLLESPYVMYK		929.008	2	1856	73550	194523	495425	398635	2.49209e+06		64724.4		849971				154902		332645	596551
	TLVVTTLLESPYVMYK	Oxidation	625.006	3	1872	14463.4	296581	308231	405549	188223	104158		192523	164155	151154	297236		48325.9		368756	591661
	GYHYMLANLGFTDLLLER	Oxidation	714.694	3	2141.06		844194	485373	1.41318e+06	1.58424e+06			627666		581107	293916				156599	1.43956e+06
	YLLDCEVER	Propionamide	605.792	2	1209.57	240151	283216	181974	199882	93513.9	197190			150607	248140	291567	205827	180581	282719	139845	195003
	YEGYCVDLAYELAK	Carbamidomethyl	847.392	2	1692.77	34627.7			126144	493306	182373	77989.6			43414.2			95932.9		112034	117343
	TLVVTTLLESPYVMYK		619.674	3	1856			638961		1.63137e+06	277731	52619.1	604060		301323	336938	33071.3	106223		426817	699060
	TLVVTTLLESPYVMYK	Oxidation	937.005	2	1872		55097.6		93197.5											84084.2	122696
	FSPYEWHLEDNNEEPR		687.969	3	2060.89	1.39523e+06		35381.7		2.24255e+06				2.26241e+06				1.78175e+06
	YTSALTHDALLVLAEAFR		664.358	3	1990.05	173939	2.46546e+06	5.01583e+06	2.38918e+06	3.3082e+06	6.55753e+06	446303	6.47262e+06	123574		546281	228109	604302	223464		9.43608e+06
	LWNGMVGELVYGR		498.59	3	1492.75	27603.3				165066		10627.6		147712				48148.3
	GSAGDCLANPAVPWSQGLDLER	Carbamidomethyl	771.702	3	2312.09	375947				1.73878e+06				1.35063e+06				1.03237e+06
	LWNGMVGELVYGR		747.382	2	1492.75	238170				1.42777e+06				948394				453891
	KAGYWNEYER		439.207	3	1314.6	1.09949e+06				1.25189e+06				1.01514e+06				1.23401e+06
	WWYDKGECGAK	Carbamidomethyl	467.208	3	1398.6	775018				1.02592e+06				701074				1.00456e+06
	AGYWNEYER		594.259	2	1186.5	1.22766e+06				1.41487e+06				1.53125e+06				1.42296e+06
	GYHYMLANLGFTDLLLER		709.363	3	2125.07						1.78718e+06		1.96097e+06		754396		38680.5				1.29139e+06
	KAGYWNEYER		658.307	2	1314.6	166296				167718				168337				227821
	NHEQLEGNER		409.19	3	1224.55					350806		255389							115724
	RGSAGDCLANPAVPWSQGLDLER	Carbamidomethyl	823.736	3	2468.19					3.2777e+06				2.71385e+06				2.13478e+06
	YTSALTHDALLVLAEAFR		498.52	4	1990.05
	LWNGMVGELVYGR	Oxidation	755.38	2	1508.74	246852
	LSEQGLLDKLK		622.366	2	1242.72		108430	214701	218137					247963						216021	157806
	WWYDKGECGAK	Propionamide	471.88	3	1412.62	375062				153301				161643				320030
	NHEQLEGNERYEGYCVDLAYELAK	Carbamidomethyl	725.834	4	2899.31
	GALLSLLGYYK		599.347	2	1196.68						131391	108890	117605		48257.6	59694.7	20724.3
P19493	GRIA4_RAT	Glutamate receptor 4
	QSSGLAVLASDLP		629.338	2	1256.66	277436	73414.8	113020	138818	169490	118147	103136	83505.6	211673	53492.5	109692	66558.7	214587	34981.3	126371	99500
	FVLDCELER	Carbamidomethyl	590.787	2	1179.56	930258	686700	516803	671641	647173	1.10425e+06	1.13875e+06	781935	799757	1.12201e+06	681541	1.06781e+06	928997	673027	537596	668528
	LSLTGSVGENGR		595.312	2	1188.61	244632	236201	159090	178207	100838	282848	245722	311332	253555	216987	195095	189688	194817	164964	163055	165464
	GYSLLQALMEK		626.834	2	1251.65	487832	90335.5	386376	313001	814530	309973	258963	159657	914203	146449	340104	47903.4	562462		283420	231267
	LTFSEALR		468.761	2	935.508	719216	760383	499711	518936	430392	810029	518020	533740	614141	845589	716560	835352	713473	742049	552785	835814
	GYHYLLANLGFK		465.919	3	1394.73	333885	225930	767866	702966	682638	428908	316637	281306	752683	227304	456758		564961	64052.3	371520	389134
	LQNLLEQLVSVGK		720.925	2	1439.83	1.53399e+06	2.0196e+06	2.48639e+06	3.16488e+06	6.23329e+06	772338	579655	1.58595e+06	3.77743e+06	805532	1.44873e+06	127670	3.91612e+06	39997.6	1.56134e+06	1.77054e+06
	LALVPDGK		406.747	2	811.48	1.58653e+06	4.18625e+06	1.63952e+06	1.39376e+06	841496	3.31125e+06	2.0944e+06	2.91544e+06	964111	2.22907e+06	2.77406e+06	1.49346e+06	1.18778e+06	2.16066e+06	2.6963e+06	2.21718e+06
	SAEPSVFTR		497.254	2	992.493	1.61112e+06	4.84528e+06	1.99259e+06	1.71653e+06	1.09911e+06	6.58497e+06	2.90503e+06	3.9508e+06	1.31765e+06	2.88664e+06	3.11985e+06	1.88334e+06	1.60396e+06	2.61707e+06	3.02442e+06	2.65527e+06
	LQGLTGNVQFDHYGR		568.953	3	1703.84	3.22983e+06	731740	1.61474e+06	1.54389e+06	2.68074e+06	1.09565e+06	1.05058e+06		2.79029e+06	565736	896338	822859	3.48088e+06	203142	1.9425e+06	1.00333e+06
	GVFALFGLYDKR		693.382	2	1384.75	25025.3	57470.5	161631	135781	112821	33681.5		62472.9	88128.4	27103.3	53815		34073.6		78515.4	109673
	GVFALFGLYDKR		462.591	3	1384.75		405850	728904	728097	558450	216890	99468.4	311226	365886	159406	346287	28745.3	128950	17501.8	304842	444706
	EYPGSETPPK		552.764	2	1103.51	589461	1.62067e+06	875738	701177	479793	1.64787e+06	1.17189e+06	1.50903e+06	482752	1.10399e+06	1.29581e+06	709358	640982	766377	1.3708e+06	793077
	QLLEELDRR	Gln->pyro-Glu	577.812	2	1153.61	948746	1.1471e+06	903666	1.01811e+06	1.40583e+06	935873	1.11461e+06	674140	767527	649885	718847	965314	910764	372160	760191	1.57609e+06
	QLLEELDR	Gln->pyro-Glu	499.761	2	997.508	362938	616547	451370	421701	220434	680327	775250	578425	338282	620080	628092	647490	761690	447890	417758	458258
	QKLDLSR	Gln->pyro-Glu	421.74	2	841.466	440347	1.3395e+06	514243	471597	215781	878145	592557	947416	238757	521449	835953	403370	311608	632974	718419	658123
	NTDQEYTAFR		622.781	2	1243.55	1.03595e+06	4.31852e+06	2.20646e+06	1.76125e+06	665774	4.45877e+06	3.48903e+06	4.3478e+06	778142	3.32148e+06	3.93832e+06	2.18516e+06	895859	2.43924e+06	2.99237e+06	2.33971e+06
	VLTPDCPK	Carbamidomethyl	465.242	2	928.469			440257	508463	224159	993721	549784	963002	299878	616626		412468	405475	540786	748964	542447
	GYSLLQALMEK	Oxidation	634.831	2	1267.65		155619	306472	317124		262928	116834			132196	240479	227098		92142.5	231445	143349
	AELALAPLTLTLVR		740.958	2	1479.9	182227	439482	608569	647819		283881		378900	875155	331367	226833		405140		264031	509580
	AELALAPLTLTLVR		494.308	3	1479.9		350152	390375	427583		196082		190481		184066					125845	348101
	LSEAGVLDK		466.258	2	930.502	867108	2.28562e+06		904013	714041	2.83305e+06		2.94357e+06		2.10603e+06	2.3882e+06	1.17234e+06	967709	1.30389e+06		1.55141e+06
	QSSGLAVLASDLP	Gln->pyro-Glu	620.825	2	1239.63	723136		940413	586648	678805		421608		867312	160833		245921	448985		664184
	QLLEELDR		508.275	2	1014.53	442257			290807	418699		644191		394578	536169		468845	454560
	KFVLDCELER	Carbamidomethyl	436.892	3	1307.65	472476		260806	305969	352373		513520		438206			450962	560710			355187
	QLLEELDRR		391.219	3	1170.64	350350				405680	188696	470592		299863	238785		243394	363354
	LQNLLEQLVSVGK		480.952	3	1439.83			257919			112453			214691		111627	40387.8			124290	194221
	TVVVTTLMESPYVMYK		620.988	3	1859.94		27240.2	76333.3		112588	80481.8	32033.7		133879		74809.6		28758.8		84547.6	72982.3
	GVFALFGLYDK		615.332	2	1228.65		111578		684816			113191		428478				187131
	TVVVTTLMESPYVMYK		930.978	2	1859.94	25934.3		61684.6		241469				168919							46834.5
	RGNAGDCLANPAAPWGQGLDMER	Carbamidomethyl	819.378	3	2455.11	300139				501540				432078				530099
	TVVVTTLMESPYVMYK	Oxidation+Oxidation	631.651	3	1891.93				36116.4											74862.6
	NHEMFEGNDKYEGYCVDLASELAK	Carbamidomethyl+Oxidation	709.561	4	2834.22				74851.5
	YTSALTYDGVLVMAETFR	Oxidation	685.003	3	2051.99				236157	51733.2				60731						268476	152941
	GNAGDCLANPAAPWGQGLDMER	Carbamidomethyl	767.344	3	2299.01
	YTSALTYDGVLVMAETFR		679.671	3	2035.99
	LSEAGVLDKLK		391.568	3	1171.68	455224	211160	621228	546465	225738	256231			221324	137989	306546	130865	295113	25434.5	254509	239267
O35089	CNIH2_MOUSE	Protein cornichon homolog 2
	NPLDQGNPAR		541.273	2	1080.53	1.4712e+06	3.1398e+06	2.7008e+06	2.26634e+06	642498	3.45895e+06	1.6888e+06	1.22931e+06	666372	2.40686e+06	1.20295e+06	1.06717e+06	962165	1.60982e+06	2.00419e+06	1.82927e+06
	TDFKNPLDQGNPAR		524.93	3	1571.77	1.38019e+06	2.08303e+06	1.16414e+06	2.16593e+06	625314				846103		949236	1124743	1.04939e+06	924557	811027	1.12947e+06
	TDFKNPLDQGNPAR		786.892	2	1571.77	87010.4								78521.6				96624.1
	LCCLLR	Carbamidomethyl+Propionamide	424.728	2	847.441		205413		110592										52251.9		91951
	LKNLER		386.737	2	771.46	32272.6								29101.6			60146.2	16465.1	50858.5
D0Q0Y7	CNIH3_RAT	Protein cornichon homolog 3
	LCFLLR	Carbamidomethyl	411.239	2	820.463	301801		426744		273537	841947	474889	400256	251697	567139	410149	573507	355186	396207	460443	569768
	SPLDQCNPVHAR	Carbamidomethyl	465.226	3	1392.66	718695	1.422e+06	714377	779142		936353	602083	507434	628382	1.30751e+06	520122	885919	618820	631649	726539	1.28528e+06
	LCFLLR	Propionamide	418.247	2	834.479
|Q9Y698	CCG2_HUMAN	Voltage-dependent calcium channel gamma-2 subunit
	ATDYLQASALTR		437.23	3	1308.67	95129.6	337276	174603	295614	186556	310289	175398	216635	158716	229584	202921	221270	178953	251110	274128	521325
	ATDYLQASALTR		655.341	2	1308.67	826831	1.19348e+06	637948	860131	1.57942e+06	1.25976e+06	702095	693016	1.10432e+06	928224	944279	1.41657e+06	1.44518e+06	971870	1.07006e+06	1.88207e+06
	TCCLEGNFK	Carbamidomethyl+Carbamidomethyl	564.744	2	1127.47	353634		480447	421135	497112	2.53709e+06	1.47329e+06	1.26472e+06		1.26191e+06	772403	703708	637124	901833	1.16288e+06	1.00455e+06
	DNSFLQVHNCLQK	Carbamidomethyl	534.928	3	1601.76	150869			55208.3	141146			94824.3	146121		76122.4	74169.1	167231	137469	123245	110573
	GFNTLPSTELSMYTLSR		639.652	3	1915.93	144179		62201.8		153790			217669	175164	144437	168460		112631	140951	127356
	GFNTLPSTELSMYTLSR	Oxidation	644.984	3	1931.93		66698	165319	19290	66388.5	74958.3		106962	64335.7	103542	80278.9		78505.2	135596	164119
	QLDHFPEDADYEADTAEYFLR	Gln->pyro-Glu	843.368	3	2527.08			298812					415770		298178	248021			573496	613045	105244
	GFNTLPSTELSMYTLSR	Oxidation	966.972	2	1931.93	47793.3		105043		114377			60514	79695				96051.9	77341.8
	DSLHANTANRR		418.881	3	1253.62	59486.2				105389	490455			60749.9				135387	91403.7	139384
	GFNTLPSTELSMYTLSR		958.975	2	1915.93									198121	123385	129856		158864	85249.6
	AATTPTATYNSDR		684.823	2	1367.63
	DASPVGVK		386.714	2	771.413		458859	473479	316103		1.39039e+06	696731	785031		830547	427348	390086	297553	575466	665301	577920
Q9JJV5	CCG3_MOUSE	Voltage-dependent calcium channel gamma-3 subunit
	TCCLEGAFR	Carbamidomethyl+Carbamidomethyl	557.244	2	1112.47	500409	1.32683e+06	895701	806046	411207	1.24909e+06	764915	731087	375167	916390	677523	724067	409786	512658	549195	778866
	TCCLEGAFR	Carbamidomethyl+Propionamide	564.252	2	1126.49	78103.1	127881	80761.7			103659			34958.4			82559.9	45765.5		39349.4	56189.6
	GFHTLPSTDLSMFTLSR	Oxidation	642.652	3	1924.94	149983	129537	621800		93744.7	138862		201219	135649	209493	153864		123149	241884	271864	61660.4
	ESLHNNPANR		384.523	3	1150.55	69186.7	132472	245910	159179	36821.1	303585	310578						44401.8		109042	127666
	SHSELLK		407.227	2	812.439		161382	254066	160069	71279.5								51057.6	115108	212072	135663
	LDHFPEDADYEQDTAEYLLR		814.036	3	2439.09					110225			111122			103387		59568.8	94652.3	85294.3
	KLDHFPEDADYEQDTAEYLLR		642.803	4	2567.18	221264		194251		189508			174210	176579	172370	165122		78207.3	132300	142071
	GFHTLPSTDLSMFTLSR		637.321	3	1908.94	572230				192872				293233				189891	137095
	LTMGTLLNSDR	Oxidation	618.816	2	1235.62		171189	199876
Q8VHW9	CCG4_RAT	Voltage-dependent calcium channel gamma-4 subunit
	VCCLEGLYK	Carbamidomethyl+Carbamidomethyl	571.273	2	1140.53	1.30856e+06	2.33543e+06	1.43472e+06	2.07905e+06	909419	1.60364e+06	1079629	987192	894747	1.54396e+06	1.10742e+06	1.47224e+06	930041	1.07805e+06	1.1982e+06	1.93881e+06
	EGFHVSMLNR		595.293	2	1188.57	169418			49970.4	51538.5				74563.6		61503.6	75112.7	80207.6
	EGFHVSMLNR		397.198	3	1188.57	912361	271234	223945	287405	343221	158281			499512	288671	403647	422024	328601	201720	150241
	LNHFPEDNDYDHDSSEYLLR		620.525	4	2478.07	754047	187215	821003	176048	587420	209561		565947	572441	427468	498049		593450		554493
	LNHFPEDNDYDHDSSEYLLR		827.031	3	2478.07	110750		132596		66155.8			94204.5	120792		74502.6		103052
	LTGALPMGELSMYTLSR		613.983	3	1838.93	284035							87675.5	119602	138087	102378		61946.5
	LTGALPMGELSMYTLSR		920.471	2	1838.93	823789		59921.6		191033			117704	340518	153833	156649
	GDLTHSGLWR		381.196	3	1140.57	850283				461569				553702				568736
	GDLTHSGLWR		571.291	2	1140.57	759272				475664				415929				544356
	LTGALPMGELSMYTLSR	Oxidation+Oxidation	624.646	3	1870.92		75917.5	344407	52319.8											85865.5
	LTGALPMGELSMYTLSR	Oxidation+Oxidation	936.466	2	1870.92	56798.2	150187	318317	155322						63330.4			46707.6	54283.4	75487.5
	ASSSSPYSR		471.22	2	940.425	33252		55257.7										35453.1
	LTGALPMGELSMYTLSR	Oxidation	928.468	2	1854.92
	VCCLEGLYK	Carbamidomethyl+Propionamide	578.28	2	1154.55	76367.5			182167					28180.7				37810.5
	VTTAASYSPDQDAGFLQMHDFFQQDLK		765.857	4	3059.4	692393														72398.9
	VTTAASYSPDQDAGFLQMHDFFQQDLK		1020.81	3	3059.4										121635	83278.4
	VTTAASYSPDQDAGFLQMHDFFQQDLK	Oxidation	1026.14	3	3075.39			136299											86585.5
Q8VHW5	CCG8_RAT	Voltage-dependent calcium channel gamma-8 subunit
	GSSAGFLTLHNAFPK		516.272	3	1545.79	1.24234e+06	451663	920561	1.03303e+06	410044	452127	392376	301202	653571	235647	381720	222338	772624	68215.3	505411	325459
	LNHFPEDTDYDHDSAEYLLR		613.278	4	2449.08	494589	197601	500894	491492	188175	481381	81012.2		307492	114932	224331		273016		325003	174586
	DRGSSAGFLTLHNAFPK		606.648	3	1816.92	692130	139012	412241	341021	208656	175310	127728		351671	98867.4	191414		290782		197873	114239
	LCCLEGLKR	Carbamidomethyl+Carbamidomethyl	383.535	3	1147.58	577885	839946	567883	621159	265000	801958	837103	774523	467832	865607	887692	552710	464959	769912	554243	644179
	AGGGAGGSGGSGPSALLR		714.863	2	1427.71	1.70778e+06	3.3954e+06	1.48037e+06	1.44193e+06	370673	1.11518e+06	1.0074e+06	1.01744e+06	726074	1.53567e+06	1.50401e+06	1.18348e+06	796205	1.0592e+06	1.44535e+06	1.08402e+06
	DRGSSAGFLTLHNAFPK		455.238	4	1816.92	206110	120659	286784	241483	92973.9		90337.2	83924	146630				150624		117220	76316.3
	GSSAGFLTLHNAFPK		773.904	2	1545.79	183703	65135.5	95042.1	129729					67872.6	41941.8			87701.2			48576.2
	GSVAAGLASAGGGGGGAGVGAYGGAAGAAGGGGTGSER		959.787	3	2876.34	136711		79229.7	101615		283821			249786				96646.7
	EAASGVTVTVTGPPAAPAPAPPAPAAPAPGTLSK		1007.21	3	3018.6	297695		215966	130755	251463				416545				288456		65245.3
	DASPGGPGGPGFASTDLSMYTLSR		781.03	3	2340.07			291182						464232				225776
	DASPGGPGGPGFASTDLSMYTLSR	Oxidation	786.362	3	2356.06	180766		168055	306427					136918				130450
	DPGGLTHSGLWR		432.555	3	1294.64	239870				115232				198790
	KDPGGLTHSGLWR		475.253	3	1422.74	620959								345880				361309
	AGGGAGGSGGSGPSALLR		476.911	3	1427.71	83462.9	430550	213091	119925									93843.5	173076	177845	89738.5
	EAAASNTNTLNRK		463.908	3	1388.7
	SSSRGSSEASPSR		647.803	2	1293.59
D3Z7H4	GSG1L_MOUSE	Germ cell-specific gene 1-like protein
	SFLDLAPASEK		589.309	2	1176.6	234563	431454	176194	602581	112994	297082	69273.6	90033.1	114748	170024	99742.6	245504	145357		246828	333996
	SSAHEAAELNR		395.527	3	1183.56	122907	350550	357554	221237	33331.9		89218.4		36165.4		122197		69022.9		219130	203845
	TVLEFR		382.719	2	763.423		151936	138340		41701.1	388317		146626			92933.6					78096.9
	EEPTFLDPEALK		694.851	2	1387.69	95277.2	102029	56208.6	92289.8	59198.6					48770.5		68019.9	50907.2	33155.1	34565.9
	LEKGDVSEEEDFR		518.242	3	1551.71	172574	256104			49645.1				73727.3		108102				132344	153889
D3ZE85	FRS1L_RAT	DOMON domain-containing protein FRRS1L
	DEEGVFENNR		604.763	2	1207.51	716924	1.344e+06	1.09129e+06	1.00737e+06	60714.4		141776		201098	475898	299878	286536	148637	257950	361067	386891
	ARGDAGADEAVPR		428.881	3	1283.62	642831	1.41825e+06	1.14704e+06	911190	63326.8		212577	206349	260512	803003	421514	437864	251825	301100	495663	498791
	FKRPVNVPR		371.561	3	1111.66	142846	225861	167428	238651					62666.1	65804.5		122542	125676	47586.9		101592
	HDSSYGTFAGEFYDLR		622.276	3	1863.81	1.26758e+06	142973	1.28051e+06	81457.7	76391			114480	390083	344056	298365	41810.5	270162	347541	380046	60583.9
	YGKPGCNAETCDYFLSYR	Carbamidomethyl+Carbamidomethyl	734.319	3	2199.94	569496	102032	390440	67956.5	65191.6				303026	125598	297266		165338	179834
	GDAGADEAVPR		529.249	2	1056.48	403159	1.08676e+06		784478			112972		169034		231959	310312	140334		292018	279765
	HDLDSPPASER		612.286	2	1222.56	331633	529202	405948	438600					98558.3		159351		158434			180181
	NPARDEEGVFENNR		549.589	3	1645.74	1.39675e+06	1.93797e+06	1.02748e+06	1.83014e+06	151163				671669	437611	520090	844719	386320	448868	371005	547335
	NPARDEEGVFENNR		823.879	2	1645.74	91770.1	97302.1	61696.5	61634.4					37087.8				19886.1
	RPVNVPR		419.256	2	836.498	113600	152709	122558	103867					23935.2				34398.1			55041.9
	ARGDAGADEAVPR		642.818	2	1283.62	45697.1	139724		103422										33764.6
	MGGDDVMACVHDDNGR	Carbamidomethyl	583.564	3	1747.67	452862								147084				108544
	LQHFYNVGQWAK		745.881	2	1489.75	121545								37106.7				47316.3
	LKVEDCGR	Carbamidomethyl	488.748	2	975.481	67674.7	159251
	HDLDSPPASER		408.527	3	1222.56	136889	430471	370812
	MGGDDVMACVHDDNGR	Carbamidomethyl+Oxidation+Oxidation	594.228	3	1779.66		342135	213114	245276
	MGGDDVMACVHDDNGR	Carbamidomethyl+Oxidation	588.896	3	1763.67		230670
	LQHFYNVGQWAK		497.589	3	1489.75	2.33408e+06				187382				824299				558294
	YGKPGCNAETCDYFLSYR	Carbamidomethyl+Propionamide	738.991	3	2213.95	273419	54431.8	211122						87670.9				94400.2
	HDSSYGTFAGEFYDLR		932.91	2	1863.81
	YLSEEGYPFPTAPPVDPFAK		742.365	3	2224.07
F1LN46	CPT1C_RAT	Carnitine O-palmitoyltransferase 1, brain isoform
	QPVPGAQETVR	Gln->pyro-Glu	582.804	2	1163.59	530976	1.54714e+06	795351	606805		288632			304627	580664	661413	429049	192169	377700	412022	277414
	TVDPNLPK		442.248	2	882.481	1.6572e+06	4.71671e+06	1.86447e+06	1.6024e+06	182305	586335	271614		682140	1.83372e+06	1.70429e+06	1.09871e+06	615009	949805	1.05545e+06	1.02182e+06
	QPVPGAQETVR		591.317	2	1180.62	444252	606868	265771	271570	59391.6				199066	159389	277495	177674	175060	143755	219793	110224
	GHPDPALPKPQR		438.242	3	1311.7	328420	497877	185295	249887	52597.6				208564	279369	286378	273755	161225	175412	171759	190982
	QPVPGAQETVRK	Gln->pyro-Glu	646.852	2	1291.69	701149	1.83468e+06	811803	784642					169501	431579	484300	311427	193306	309094	322271	331209
	EACQFVR	Carbamidomethyl	455.216	2	908.417	883587	1.94423e+06		785907	101751		232684		345696	685778	1.00999e+06	512254			595525	426881
	TDQQCLALFR	Carbamidomethyl	626.311	2	1250.61	1.78041e+06	2.10393e+06			120693		323948		579689	1.28068e+06	1.09859e+06	880768	650352	598885	434460	549172
	AAMSGQGLDR		503.243	2	1004.47	262896	372145	131703	203734					164722	343036	315341	346525	145999	151097	180398	148759
	QLQPSLSLALR	Gln->pyro-Glu	604.854	2	1207.69	469048		480461	563176			59248.7		313052	145707	173682	185425	186115	66791.1	126913	146875
	LFSFQR		399.219	2	796.423	1.70159e+06	3.74002e+06	1.87915e+06	1.66972e+06	149141				806543	1.5427e+06	1.72264e+06		542704	840940	849500	830359
	LQLYLQLK		509.818	2	1017.62		240956	420437	609511			32675.8	65080.4	160050	131306	202870	93973.5		63620.1	115765	175850
	SFTLLVFSNGK		606.835	2	1211.65			111773	179778		50539.2		29459.7	93223.4	45156.9		75812.8	37951.6	20179.9	42073.4
	AGNAVHTLLLYR		443.254	3	1326.74	2.52289e+06	786327	2.22213e+06	2.1791e+06	319969	256252	234368	205585	1.07277e+06	373115	573266	470408	1.05901e+06		656231	444722
	AGNAVHTLLLYR		664.378	2	1326.74	313654	131393	245639	202104					135347				96501		47609.6
	EAVDKHQALLK		417.907	3	1250.7	1.01236e+06	1.40315e+06	702060	646466					325413	475710		412814	322020	221259	496081	281907
	ENPAASLDTYAHTLLTGQGHDR		592.539	4	2366.13	66737.7	603258	367988	630890					310479		175957				86127.4
	DYLCHLQDSQHVAVFHQGR	Carbamidomethyl	578.276	4	2309.08		152018	334839	281689					370344				127445		102796
	DDAFDSVVALANDFLR		589.956	3	1766.85		522860	599604	1.30858e+06				114993		285625			26665.5			446354
	TLSGNLDCHVFPFFHFGK	Carbamidomethyl	531.51	4	2122.01		397658	373008	466187	55006.1					139679						169193
	YSNLSCK	Carbamidomethyl	436.203	2	870.39	247948		305831	480149								184825		120674		219271
	TDQQCLALFR	Carbamidomethyl	417.877	3	1250.61		140535	49927							31565.6				33114.1
	DDAFDSVVALANDFLR		884.431	2	1766.85		158787	205919	390335												163722
	ENPAASLDTYAHTLLTGQGHDR		789.716	3	2366.13		104495	97740.2	124074					112620
	QLQPSLSLALR		613.367	2	1224.72		130458	248205	313752						90878.2	93596.5
	EAVDKHQALLK	Glu->pyro-Glu	411.903	3	1232.69	202781		164764	154629
	QPVPGAQETVRK		437.246	3	1308.71	204200	266506		70759
	QFTGLGESSGWK	Gln->pyro-Glu	640.301	2	1278.59	777294				54073.1				355592				334975
	DRGQFCLTYESAMTR	Carbamidomethyl+Oxidation	617.61	3	1849.81	50014
	SMWAQVR	Oxidation	447.219	2	892.423	211126								94242.1				67426.8
	DYLCHLQDSQHVAVFHQGR	Carbamidomethyl	770.699	3	2309.08				44869.4
	QELPPTLLMGMRPLCSAQYER	Carbamidomethyl+Gln->pyro-Glu	825.073	3	2472.2										49581.1	45323.1				52733.9
	QFTGLGESSGWK		648.815	2	1295.61	1.42989e+06								265549				262750
	SMWAQVR		439.221	2	876.428									130086				96435.5
	THAATALETVEGAAFFVSLDSEPAGLTR		954.482	3	2860.42		383534	380278	470592
	TWLALVR		429.763	2	857.512	1.10805e+06
	GQFCLTYESAMTR	Carbamidomethyl	782.35	2	1562.69	25035.2
	VGTHSSNGLLSPR		442.237	3	1323.69	2.79887e+06		1.75561e+06		1.63463e+06	5.11701e+06	4.22775e+06	5.36928e+06					1.9455e+06
	DRGQFCLTYESAMTR	Carbamidomethyl	612.279	3	1833.81
	QELPPTLLMGMRPLCSAQYER	Carbamidomethyl	830.748	3	2489.22
	LGQHLEDALLDVASLFQAGQQFK		843.443	3	2527.31
	ALEQQFQYLLDDPSPACPLEEHLAALTAAPR	Carbamidomethyl	866.934	4	3463.71																706709
Q9ES21	SAC1_RAT	Phosphatidylinositide phosphatase SAC1
	AATAYEHLK	Acetyl	523.269	2	1044.52	116170	282909	233720	133281			129106	142513	76023.6	186610		128899	77877.5	87397.7	114968	83261.6
	TNVLQSLLAR		557.833	2	1113.65	93957.3	50765.6		157242	41192.5	73319.2	70524.2			41207.3	94185.8	47929.6	68394.6		60909.5	41623
	LEEQDEFEK		583.764	2	1165.51	79482.8		75954.1	57024.8					73782.5				23970.6
	SLQAQLQR		472.27	2	942.525				119202					55617.6
	QVLLNLVNHK	Gln->pyro-Glu	580.843	2	1159.67	74756.8		42841.4	73100			51743.8	46519.9			51651.3	61507.3		28029.4		36925.2
	NNFSDGFR		478.715	2	955.415		290222				332202	334605	464625		339205		265284				131184
	ASFVQTR		404.719	2	807.424					24297.7		41922.1						37215.1
